# Supplementary material for: Deep Genomic Sequencing of Bladder Urothelial Carcinoma in Southern Chinese Patients: A Single-Center Study
Source: Front Oncol. 2021 May 14;11:538927. doi: 10.3389/fonc.2021.538927 (PMC8160294; doi:10.3389/fonc.2021.538927)
Supplement: Supplementary file 1 [file Table_1.xlsx]

## Sheet: genomic alterations information
OM_ID	Gene	Transcript_Ref	Classification	Alternation type1	Alternation type2	SNV/Indel information								CNV information			Rearrangement Information
						Chromosome	Position start	Position end	Genomic DNA change	Coding DNA change	AA change	Vaf	Mean coverage	CNs	Amp/Loss exons	Total exons	Partner A	Partner A Transcript_Ref	Partner A breakpoint position	Partner A rearrangement region	Partner B	Partner B Transcript_Ref	Partner B breakpoint position	Partner B rearrangement region
118K6119A1M1	CDKN1A	NM_078467	Potential Significance	Short Variants	Truncation	chr6	36651978	36651979	chr6:G.36651980_36651981del	c.102_103del	p.C34*	.121	3843	-	-	-	-	-	-	-	-	-	-	-
118K6119A1M1	CDKN1A	NM_078467	Potential Significance	Short Variants	Truncation	chr6	36652131	36652135	chr6:G.36652133_36652137del	c.255_259del	p.R86*	.098	2715	-	-	-	-	-	-	-	-	-	-	-
118K6119A1M1	CREBBP	NM_004380	Potential Significance	Short Variants	Truncation	chr16	3843624	3843624	chr16:g.3843624G>A	c.979C>T	p.Q327*	.135	572	-	-	-	-	-	-	-	-	-	-	-
118K6119A1M1	RXRA	NM_002957	Confirmed Somatic	Short Variants	Substitution	chr9	137328351	137328351	chr9:g.137328351C>T	c.1280C>T	p.S427F	.308	1084	-	-	-	-	-	-	-	-	-	-	-
118K6119A1M1	TERT	NM_001193376	Strong Significance	Short Variants	Substitution	chr5	1295228	1295228	chr5:g.1295228G>A	c.-124C>T		.133	1001	-	-	-	-	-	-	-	-	-	-	-
118K6772A1L1	ALK	NM_004304	Confirmed Somatic	Short Variants	Substitution	chr2	29917730	29917730	chr2:g.29917730T>G	c.938A>C	p.K313T	.027	1126	-	-	-	-	-	-	-	-	-	-	-
118K6772A1L1	ATRX	NM_000489	VUS	Short Variants	Substitution	chrX	76918940	76918940	chrX:g.76918940C>G	c.4051G>C	p.E1351Q	.053	492	-	-	-	-	-	-	-	-	-	-	-
118K6772A1L1	AXIN1	NM_003502	Potential Significance	Copy Number change	Gene Deletion	-	-	-		-	-	-	-	0	9	11	-	-	-	-	-	-	-	-
118K6772A1L1	BRCA1	BRCA1(NM_007294);RUNDC1(NM_173079)	Potential Significance	Rearrangement	Rearrangement	-	-	-		-	-	-	-	-	-	-	RUNDC1	NM_173079	exon5	exon5-5	BRCA1	NM_007294	intron14	exon15-23
118K6772A1L1	CARD11	NM_032415	VUS	Short Variants	Substitution	chr7	2969616	2969616	chr7:g.2969616T>A	c.1653+10A>T		.189	1133	-	-	-	-	-	-	-	-	-	-	-
118K6772A1L1	CCND1	NM_053056	Confirmed Somatic	Short Variants	Substitution	chr11	69466027	69466027	chr11:g.69466027G>A	c.865G>A	p.D289N	.144	1649	-	-	-	-	-	-	-	-	-	-	-
118K6772A1L1	ETV1	NM_004956	Confirmed Somatic	Short Variants	Substitution	chr7	13971267	13971267	chr7:g.13971267G>C	c.662C>G	p.P221R	.030	1283	-	-	-	-	-	-	-	-	-	-	-
118K6772A1L1	FAT4	NM_024582	Confirmed Somatic	Short Variants	Substitution	chr4	126408530	126408530	chr4:g.126408530G>C	c.12847G>C	p.D4283H	.208	818	-	-	-	-	-	-	-	-	-	-	-
118K6772A1L1	FGF10	NM_004465	Potential Significance	Copy Number change	Gene Amplification	-	-	-		-	-	-	-	5	3	3	-	-	-	-	-	-	-	-
118K6772A1L1	GLI3	NM_000168	VUS	Short Variants	Substitution	chr7	42085018	42085018	chr7:g.42085018C>A	c.791G>T	p.G264V	.143	1176	-	-	-	-	-	-	-	-	-	-	-
118K6772A1L1	IL7R	NM_002185	Potential Significance	Copy Number change	Gene Amplification	-	-	-		-	-	-	-	7	8	8	-	-	-	-	-	-	-	-
118K6772A1L1	KDM5B	NM_001314042	VUS	Short Variants	Substitution	chr1	202729610	202729610	chr1:g.202729610A>C	c.1118T>G	p.F373C	.183	830	-	-	-	-	-	-	-	-	-	-	-
118K6772A1L1	KMT2D	NM_003482	Confirmed Somatic	Short Variants	Substitution	chr12	49446809	49446809	chr12:g.49446809T>A	c.1001A>T	p.N334I	.024	1209	-	-	-	-	-	-	-	-	-	-	-
118K6772A1L1	RICTOR	NM_152756	Potential Significance	Copy Number change	Gene Amplification	-	-	-		-	-	-	-	7	38	38	-	-	-	-	-	-	-	-
118K6772A1L1	SDHA	NM_004168	Potential Significance	Copy Number change	Gene Amplification	-	-	-		-	-	-	-	7	13	15	-	-	-	-	-	-	-	-
118K6772A1L1	SLCO1B1	NM_006446	VUS	Short Variants	Substitution	chr12	21331502	21331502	chr12:g.21331502C>G	c.482-8C>G		.333	372	-	-	-	-	-	-	-	-	-	-	-
118K6772A1L1	SMARCD1	NM_003076	VUS	Short Variants	Substitution	chr12	50483679	50483679	chr12:g.50483679G>A	c.784G>A	p.A262T	.174	736	-	-	-	-	-	-	-	-	-	-	-
118K6772A1L1	TERT	NM_001193376	Strong Significance	Short Variants	Substitution	chr5	1295228	1295228	chr5:g.1295228G>A	c.-124C>T		.528	888	-	-	-	-	-	-	-	-	-	-	-
118K6772A1L1	TET1	NM_030625	VUS	Short Variants	Substitution	chr10	70332700	70332700	chr10:g.70332700A>T	c.605A>T	p.N202I	.486	537	-	-	-	-	-	-	-	-	-	-	-
118K6772A1L1	TP53	NM_000546	Potential Significance	Short Variants	Truncation	chr17	7578190	7578190	chr17:G.7578190del	C.659del	P.Y220Lfs*27	.377	2162	-	-	-	-	-	-	-	-	-	-	-
118K6904A1B1	SPINK1	NM_003122	(Known)Pathogenic	Short Variants	Splice site	chr5	147207583	147207583	chr5:g.147207583A>G	c.194+2T>C	-	Heterozygous	181	-	-	-	-	-	-	-	-	-	-	-
118K6904A1M1	APC	NM_000038	VUS	Short Variants	Substitution	chr5	112178544	112178544	chr5:g.112178544G>C	c.7253G>C	p.R2418T	.050	807	-	-	-	-	-	-	-	-	-	-	-
118K6904A1M1	APC	NM_000038	Confirmed Somatic	Short Variants	Substitution	chr5	112179098	112179098	chr5:g.112179098G>C	c.7807G>C	p.E2603Q	.034	932	-	-	-	-	-	-	-	-	-	-	-
118K6904A1M1	BCL2	NM_000633	Confirmed Somatic	Short Variants	Substitution	chr18	60985883	60985883	chr18:g.60985883C>G	c.17G>C	p.R6T	.295	1483	-	-	-	-	-	-	-	-	-	-	-
118K6904A1M1	BCORL1	NM_021946	Potential Significance	Short Variants	Truncation	chrX	129148472	129148472	chrX:g.129148472C>G	c.1724C>G	p.S575*	.052	912	-	-	-	-	-	-	-	-	-	-	-
118K6904A1M1	BRAF	NM_004333	Confirmed Somatic	Short Variants	Substitution	chr7	140482838	140482838	chr7:g.140482838C>T	c.1297G>A	p.E433K	.038	820	-	-	-	-	-	-	-	-	-	-	-
118K6904A1M1	BRCA2	NM_000059	Potential Significance	Short Variants	Truncation	chr13	32912858	32912858	chr13:g.32912858G>T	c.4366G>T	p.E1456*	.027	847	-	-	-	-	-	-	-	-	-	-	-
118K6904A1M1	CASP8	NM_001228	Confirmed Somatic	Short Variants	Substitution	chr2	202137439	202137439	chr2:g.202137439T>C	c.586T>C	p.C196R	.105	837	-	-	-	-	-	-	-	-	-	-	-
118K6904A1M1	CDKN2A	NM_000077	Potential Significance	Short Variants	Truncation	chr9	21971192	21971193	chr9:G.21971193delinsCT	c.165delinsAG	p.S56Efs*64	.356	2886	-	-	-	-	-	-	-	-	-	-	-
118K6904A1M1	CFTR	NM_000492	Confirmed Somatic	Short Variants	Substitution	chr7	117199672	117199672	chr7:g.117199672G>C	c.1547G>C	p.R516T	.025	747	-	-	-	-	-	-	-	-	-	-	-
118K6904A1M1	CHD2	NM_001271	Potential Significance	Short Variants	Truncation	chr15	93467580	93467580	chr15:g.93467580C>G	c.92C>G	p.S31*	.041	1137	-	-	-	-	-	-	-	-	-	-	-
118K6904A1M1	CHD2	NM_001271	Potential Significance	Short Variants	Truncation	chr15	93467697	93467697	chr15:g.93467697C>G	c.209C>G	p.S70*	.032	1103	-	-	-	-	-	-	-	-	-	-	-
118K6904A1M1	CYLD	NM_015247	Potential Significance	Short Variants	Truncation	chr16	50785572	50785572	chr16:g.50785572C>T	c.562C>T	p.Q188*	.029	1095	-	-	-	-	-	-	-	-	-	-	-
118K6904A1M1	DICER1	NM_177438	Potential Significance	Short Variants	Truncation	chr14	95566184	95566184	chr14:g.95566184C>T	c.4139G>A	p.W1380*	.359	1424	-	-	-	-	-	-	-	-	-	-	-
118K6904A1M1	EP300	NM_001429	Strong Significance	Short Variants	Substitution	chr22	41565529	41565529	chr22:g.41565529G>T	c.4195G>T	p.D1399Y	.036	579	-	-	-	-	-	-	-	-	-	-	-
118K6904A1M1	EPHA7	NM_004440	Confirmed Somatic	Short Variants	Substitution	chr6	93969111	93969111	chr6:g.93969111C>G	c.1885G>C	p.D629H	.030	832	-	-	-	-	-	-	-	-	-	-	-
118K6904A1M1	EPHB1	NM_004441	Confirmed Somatic	Short Variants	Substitution	chr3	134670370	134670370	chr3:g.134670370G>A	c.281G>A	p.R94K	.035	1032	-	-	-	-	-	-	-	-	-	-	-
118K6904A1M1	ERBB3	NM_001982	Confirmed Somatic	Short Variants	Substitution	chr12	56482552	56482552	chr12:g.56482552G>A	c.1009G>A	p.G337R	.048	810	-	-	-	-	-	-	-	-	-	-	-
118K6904A1M1	FANCE	NM_021922	Potential Significance	Short Variants	Truncation	chr6	35427467	35427467	chr6:g.35427467C>T	c.1246C>T	p.Q416*	.029	805	-	-	-	-	-	-	-	-	-	-	-
118K6904A1M1	FAT1	NM_005245	Potential Significance	Short Variants	Truncation	chr4	187509943	187509943	chr4:g.187509943G>A	c.13570C>T	p.Q4524*	.334	1743	-	-	-	-	-	-	-	-	-	-	-
118K6904A1M1	FBXW7	NM_033632	Strong Significance	Short Variants	Substitution	chr4	153247367	153247367	chr4:g.153247367G>C	c.1435C>G	p.R479G	.268	825	-	-	-	-	-	-	-	-	-	-	-
118K6904A1M1	GLI1	NM_001167609	VUS	Short Variants	Substitution	chr12	57864285	57864285	chr12:g.57864285C>G	c.1639C>G	p.L547V	.297	1216	-	-	-	-	-	-	-	-	-	-	-
118K6904A1M1	GNA13	NM_006572	Confirmed Somatic	Short Variants	Substitution	chr17	63010911	63010911	chr17:g.63010911T>C	c.598A>G	p.R200G	.390	1095	-	-	-	-	-	-	-	-	-	-	-
118K6904A1M1	IKBKE	NM_014002	VUS	Short Variants	Substitution	chr1	206647680	206647680	chr1:g.206647680G>A	c.94G>A	p.G32R	.231	1041	-	-	-	-	-	-	-	-	-	-	-
118K6904A1M1	IRF2	NM_002199	Potential Significance	Short Variants	Truncation	chr4	185340696	185340696	chr4:g.185340696C>T	c.114G>A	p.W38*	.026	954	-	-	-	-	-	-	-	-	-	-	-
118K6904A1M1	KDM6A	NM_021140	Potential Significance	Short Variants	Truncation	chrX	44920653	44920653	chrX:g.44920653C>T	c.1414C>T	p.Q472*	.720	343	-	-	-	-	-	-	-	-	-	-	-
118K6904A1M1	KMT2C	NM_170606	Strong Significance	Short Variants	Truncation	chr7	151878287	151878287	chr7:g.151878287G>A	c.6658C>T	p.Q2220*	.056	1025	-	-	-	-	-	-	-	-	-	-	-
118K6904A1M1	KMT2C	NM_170606	Potential Significance	Short Variants	Truncation	chr7	151879549	151879549	chr7:g.151879549G>C	c.[5369C>T;5396C>G]	p.[S1790F;S1799*]	.051	1092	-	-	-	-	-	-	-	-	-	-	-
118K6904A1M1	KMT2C	NM_170606	Potential Significance	Short Variants	Truncation	chr7	151945213	151945213	chr7:g.151945213G>C	c.2306C>G	p.S769*	.010	1180	-	-	-	-	-	-	-	-	-	-	-
118K6904A1M1	KRAS	NM_004985	Strong Significance	Short Variants	Substitution	chr12	25380275	25380275	chr12:g.25380275T>A	c.183A>T	p.Q61H	.289	836	-	-	-	-	-	-	-	-	-	-	-
118K6904A1M1	NCOR1	NM_006311	Confirmed Somatic	Short Variants	Substitution	chr17	15961232	15961232	chr17:g.15961232C>A	c.6157G>T	p.D2053Y	.024	906	-	-	-	-	-	-	-	-	-	-	-
118K6904A1M1	NEK11	NM_024800	VUS	Short Variants	Substitution	chr3	130992313	130992313	chr3:g.130992313G>C	c.1622-9G>C		.242	528	-	-	-	-	-	-	-	-	-	-	-
118K6904A1M1	NOTCH2	NM_024408	Confirmed Somatic	Short Variants	Substitution	chr1	120468354	120468354	chr1:g.120468354G>C	c.4085C>G	p.S1362C	.032	1798	-	-	-	-	-	-	-	-	-	-	-
118K6904A1M1	NOTCH3	NM_000435	VUS	Short Variants	Substitution	chr19	15302261	15302261	chr19:g.15302261T>C	c.1010A>G	p.Y337C	.348	1253	-	-	-	-	-	-	-	-	-	-	-
118K6904A1M1	PBRM1	NM_018313	Potential Significance	Short Variants	Truncation	chr3	52668703	52668703	chr3:g.52668703C>A	c.1216G>T	p.E406*	.041	756	-	-	-	-	-	-	-	-	-	-	-
118K6904A1M1	PIK3CA	NM_006218	Strong Significance	Short Variants	Substitution	chr3	178936082	178936082	chr3:g.178936082G>A	c.1624G>A	p.E542K	.380	956	-	-	-	-	-	-	-	-	-	-	-
118K6904A1M1	PPP2R1A	NM_014225	Confirmed Somatic	Short Variants	Substitution	chr19	52719275	52719275	chr19:g.52719275C>T	c.941C>T	p.S314L	.021	1070	-	-	-	-	-	-	-	-	-	-	-
118K6904A1M1	PRKDC	NM_006904	Potential Significance	Short Variants	Splice site	chr8	48866280	48866280	chr8:g.48866280C>G	c.622-1G>C		.010	691	-	-	-	-	-	-	-	-	-	-	-
118K6904A1M1	PTCH1	NM_000264	VUS	Short Variants	Substitution	chr9	98248009	98248009	chr9:g.98248009G>A	c.542C>T	p.S181L	.313	1033	-	-	-	-	-	-	-	-	-	-	-
118K6904A1M1	RAF1	NM_002880	Confirmed Somatic	Short Variants	Substitution	chr3	12645699	12645699	chr3:g.12645699G>A	c.770C>T	p.S257L	.280	833	-	-	-	-	-	-	-	-	-	-	-
118K6904A1M1	RBM10	NM_005676	Strong Significance	Short Variants	Truncation	chrX	47034420	47034420	chrX:g.47034420C>T	c.505C>T	p.Q169*	.011	611	-	-	-	-	-	-	-	-	-	-	-
118K6904A1M1	SDHD	NM_003002	Confirmed Somatic	Short Variants	Substitution	chr11	111965650	111965650	chr11:g.111965650G>A	c.436G>A	p.D146N	.032	844	-	-	-	-	-	-	-	-	-	-	-
118K6904A1M1	SETD2	NM_014159	Confirmed Somatic	Short Variants	Substitution	chr3	47098382	47098382	chr3:g.47098382G>C	c.6892C>G	p.Q2298E	.274	744	-	-	-	-	-	-	-	-	-	-	-
118K6904A1M1	TERT	NM_001193376	Strong Significance	Short Variants	Substitution	chr5	1295228	1295228	chr5:g.1295228G>A	c.-124C>T		.348	632	-	-	-	-	-	-	-	-	-	-	-
118K6904A1M1	TERT	NM_198253	Confirmed Somatic	Short Variants	Substitution	chr5	1293490	1293490	chr5:g.1293490G>A	c.1511C>T	p.S504L	.025	1099	-	-	-	-	-	-	-	-	-	-	-
118K6904A1M1	TET2	NM_001127208	Potential Significance	Short Variants	Truncation	chr4	106156862	106156862	chr4:g.106156862C>G	c.1763C>G	p.S588*	.051	1277	-	-	-	-	-	-	-	-	-	-	-
118K6904A1M1	TET2	NM_001127208	Confirmed Somatic	Short Variants	Substitution	chr4	106196994	106196994	chr4:g.106196994C>T	c.5327C>T	p.S1776F	.030	1084	-	-	-	-	-	-	-	-	-	-	-
118K6904A1M1	ZNF750	NM_024702	Potential Significance	Long Indel	Truncation	chr17	80788201	80794335	chr17:g.80788197_80794335del	c.-183+3468_1993del	-	8.10	10.5	-	-	-	-	-	-	-	-	-	-	-
118L8963A1M1	ABCG2	NM_004827	VUS	Short Variants	Substitution	chr4	89052373	89052373	chr4:g.89052373C>A	c.379-8G>T		.396	399	-	-	-	-	-	-	-	-	-	-	-
118L8963A1M1	ARID1A	NM_006015	Potential Significance	Short Variants	Truncation	chr1	27106630	27106633	chr1:G.27106636_27106639del	c.6247_6250del	p.P2083Sfs*51	.418	1800	-	-	-	-	-	-	-	-	-	-	-
118L8963A1M1	ASXL1	NM_015338	Confirmed Somatic	Short Variants	Substitution	chr20	31023033	31023033	chr20:g.31023033C>T	c.2518C>T	p.P840S	.442	1184	-	-	-	-	-	-	-	-	-	-	-
118L8963A1M1	BCL2L11	NM_006538	VUS	Short Variants	Truncation	chr2	111921807	111921807	chr2:g.111921807G>C	c.416G>C	p.*139S	.439	919	-	-	-	-	-	-	-	-	-	-	-
118L8963A1M1	CTCF	NM_006565	VUS	Short Variants	Substitution	chr16	67645890	67645890	chr16:g.67645890A>G	c.818A>G	p.Y273C	.427	898	-	-	-	-	-	-	-	-	-	-	-
118L8963A1M1	CTCF	NM_006565	VUS	Short Variants	Substitution	chr16	67655421	67655421	chr16:g.67655421G>T	c.1284G>T	p.Q428H	.371	644	-	-	-	-	-	-	-	-	-	-	-
118L8963A1M1	CTCF	NM_006565	Confirmed Somatic	Short Variants	Substitution	chr16	67655488	67655488	chr16:g.67655488G>C	c.1351G>C	p.D451H	.318	541	-	-	-	-	-	-	-	-	-	-	-
118L8963A1M1	EPHA7	NM_004440	Confirmed Somatic	Short Variants	Substitution	chr6	94120851	94120851	chr6:g.94120851G>A	c.200C>T	p.P67L	.426	956	-	-	-	-	-	-	-	-	-	-	-
118L8963A1M1	FAT4	NM_024582	VUS	Short Variants	Substitution	chr4	126240401	126240401	chr4:g.126240401G>C	c.2835G>C	p.K945N	.414	958	-	-	-	-	-	-	-	-	-	-	-
118L8963A1M1	FGFR3	NM_000142	Strong Significance	Short Variants	Substitution	chr4	1803568	1803568	chr4:g.1803568C>G	c.746C>G	p.S249C	.413	1103	-	-	-	-	-	-	-	-	-	-	-
118L8963A1M1	FGFR3	NM_000142	VUS	Short Variants	Splice site	chr4	1806699	1806699	chr4:g.1806699C>T	c.1412+3C>T		.427	1324	-	-	-	-	-	-	-	-	-	-	-
118L8963A1M1	KMT2C	NM_170606	Potential Significance	Short Variants	Truncation	chr7	151860192	151860192	chr7:G.151860194_151860195dup	c.10468_10469dup	p.Q3490Hfs*22	.167	1912	-	-	-	-	-	-	-	-	-	-	-
118L8963A1M1	KMT2C	NM_170606	Strong Significance	Short Variants	Truncation	chr7	151949172	151949172	chr7:g.151949172C>T	c.1473G>A	p.W491*	.021	727	-	-	-	-	-	-	-	-	-	-	-
118L8963A1M1	KRAS	NM_004985	Strong Significance	Short Variants	Substitution	chr12	25398285	25398285	chr12:g.25398285C>T	c.34G>A	p.G12S	.011	821	-	-	-	-	-	-	-	-	-	-	-
118L8963A1M1	NCOR1	NM_006311	VUS	Short Variants	Substitution	chr17	16004703	16004703	chr17:g.16004703C>T	c.2551G>A	p.E851K	.419	942	-	-	-	-	-	-	-	-	-	-	-
118L8963A1M1	PTCH1	NM_000264	Potential Significance	Short Variants	Truncation	chr9	98209331	98209331	chr9:g.98209331C>A	c.[4207G>T;4228G>A]	p.[E1403*;E1410K]	.415	1607	-	-	-	-	-	-	-	-	-	-	-
118L8963A1M1	RBM10	NM_005676	Potential Significance	Short Variants	Truncation	chrX	47045661	47045662	chrX:G.47045661_47045662del	c.2542_2543del	p.F848Rfs*11	.453	1548	-	-	-	-	-	-	-	-	-	-	-
118L8963A1M1	ROS1	NM_002944	VUS	Short Variants	Substitution	chr6	117662790	117662790	chr6:g.117662790C>G	c.4675G>C	p.E1559Q	.426	1043	-	-	-	-	-	-	-	-	-	-	-
118L8963A1M1	ROS1	NM_002944	VUS	Short Variants	Truncation	chr6	117679052	117679052	chr6:g.117679052C>A	c.3769G>T	p.E1257*	.412	575	-	-	-	-	-	-	-	-	-	-	-
118L8963A1M1	RXRA	NM_002957	Confirmed Somatic	Short Variants	Substitution	chr9	137328351	137328351	chr9:g.137328351C>A	c.1280C>A	p.S427Y	.435	1133	-	-	-	-	-	-	-	-	-	-	-
118L8963A1M1	SETBP1	NM_015559	VUS	Short Variants	Substitution	chr18	42533208	42533208	chr18:g.42533208G>T	c.3903G>T	p.R1301S	.402	1364	-	-	-	-	-	-	-	-	-	-	-
118L8963A1M1	TERT	NM_001193376	Strong Significance	Short Variants	Substitution	chr5	1295228	1295228	chr5:g.1295228G>A	c.-124C>T		.356	564	-	-	-	-	-	-	-	-	-	-	-
119A9618A1M1	ATM	NM_000051	VUS	Short Variants	Substitution	chr11	108202702	108202702	chr11:g.108202702G>C	c.7726G>C	p.E2576Q	.619	1316	-	-	-	-	-	-	-	-	-	-	-
119A9618A1M1	CDKN1A	NM_078467	Potential Significance	Short Variants	Truncation	chr6	36652198	36652198	chr6:G.36652200dup	c.322dup	p.E108Gfs*21	.276	2605	-	-	-	-	-	-	-	-	-	-	-
119A9618A1M1	DDR2	NM_001014796	Potential Significance	Copy Number change	Gene Amplification	-	-	-		-	-	-	-	7	16	19	-	-	-	-	-	-	-	-
119A9618A1M1	DOT1L	NM_032482	Confirmed Somatic	Short Variants	Substitution	chr19	2185873	2185873	chr19:g.2185873C>T	c.145C>T	p.P49S	.724	468	-	-	-	-	-	-	-	-	-	-	-
119A9618A1M1	EPHB1	NM_004441	Confirmed Somatic	Short Variants	Substitution	chr3	134884864	134884864	chr3:g.134884864C>T	c.1640C>T	p.A547V	.224	1015	-	-	-	-	-	-	-	-	-	-	-
119A9618A1M1	ERBB4	NM_005235	VUS	Short Variants	Substitution	chr2	212543797	212543797	chr2:g.212543797C>G	c.1602G>C	p.E534D	.403	870	-	-	-	-	-	-	-	-	-	-	-
119A9618A1M1	FGF6	NM_020996	VUS	Short Variants	Substitution	chr12	4554396	4554396	chr12:g.4554396G>T	c.341C>A	p.P114H	.074	1263	-	-	-	-	-	-	-	-	-	-	-
119A9618A1M1	GATA3	NM_001002295	Potential Significance	Copy Number change	Gene Amplification	-	-	-		-	-	-	-	4	5	6	-	-	-	-	-	-	-	-
119A9618A1M1	GLI1	NM_001167609	VUS	Short Variants	Substitution	chr12	57864165	57864165	chr12:g.57864165A>T	c.1519A>T	p.S507C	.394	943	-	-	-	-	-	-	-	-	-	-	-
119A9618A1M1	HCK	NM_001172133	VUS	Short Variants	Substitution	chr20	30676400	30676400	chr20:g.30676400G>A	c.982G>A	p.E328K	.247	1815	-	-	-	-	-	-	-	-	-	-	-
119A9618A1M1	KMT2D	NM_003482	VUS	Short Variants	Substitution	chr12	49431976	49431976	chr12:g.49431976G>T	c.9163C>A	p.P3055T	.190	1312	-	-	-	-	-	-	-	-	-	-	-
119A9618A1M1	MDM4	NM_002393	Potential Significance	Copy Number change	Gene Amplification	-	-	-		-	-	-	-	3	10	11	-	-	-	-	-	-	-	-
119A9618A1M1	NF1	NM_001042492	VUS	Short Variants	Substitution	chr17	29684350	29684350	chr17:g.29684350G>C	c.7933G>C	p.E2645Q	.506	1012	-	-	-	-	-	-	-	-	-	-	-
119A9618A1M1	NF2	NM_000268	Strong Significance	Short Variants	Truncation	chr22	30064328	30064328	chr22:g.30064328C>T	c.892C>T	p.Q298*	.755	412	-	-	-	-	-	-	-	-	-	-	-
119A9618A1M1	PIK3C2B	NM_002646	Potential Significance	Copy Number change	Gene Amplification	-	-	-		-	-	-	-	4	31	34	-	-	-	-	-	-	-	-
119A9618A1M1	PRKDC	NM_006904	VUS	Short Variants	Substitution	chr8	48752602	48752602	chr8:g.48752602G>C	c.7426C>G	p.L2476V	.137	877	-	-	-	-	-	-	-	-	-	-	-
119A9618A1M1	RAF1	NM_002880	Potential Significance	Copy Number change	Gene Amplification	-	-	-		-	-	-	-	4	15	17	-	-	-	-	-	-	-	-
119A9618A1M1	RB1	NM_000321	Potential Significance	Short Variants	Truncation	chr13	48881447	48881447	chr13:g.48881447T>G	c.159_169delinsG	p.E54Lfs*8	.549	224	-	-	-	-	-	-	-	-	-	-	-
119A9618A1M1	SDHC	NM_003001	VUS	Copy Number change	Gene Amplification	-	-	-		-	-	-	-	5	6	6	-	-	-	-	-	-	-	-
119A9618A1M1	SPTA1	NM_003126	VUS	Copy Number change	Gene Amplification	-	-	-		-	-	-	-	6	52	52	-	-	-	-	-	-	-	-
119A9618A1M1	TEK	NM_000459	VUS	Short Variants	Substitution	chr9	27202901	27202901	chr9:g.27202901T>A	c.1993T>A	p.Y665N	.445	1092	-	-	-	-	-	-	-	-	-	-	-
119A9618A1M1	TERT	NM_001193376	Strong Significance	Short Variants	Substitution	chr5	1295228	1295228	chr5:g.1295228G>A	c.-124C>T		.467	569	-	-	-	-	-	-	-	-	-	-	-
119A9618A1M1	TP53	NM_000546	Confirmed Somatic	Short Variants	Substitution	chr17	7578211	7578211	chr17:g.7578211C>A	c.638G>T	p.R213L	.806	746	-	-	-	-	-	-	-	-	-	-	-
119A9618A1M1	WT1	NM_024426	VUS	Short Variants	Substitution	chr11	32413553	32413553	chr11:g.32413553A>T	c.1397T>A	p.L466Q	.281	1129	-	-	-	-	-	-	-	-	-	-	-
119A9618A1M1	ZNF217	NM_006526	Potential Significance	Copy Number change	Gene Amplification	-	-	-		-	-	-	-	16	4	5	-	-	-	-	-	-	-	-
119A9619A1M1	BTK	NM_000061	Confirmed Somatic	Short Variants	Substitution	chrX	100615626	100615626	chrX:g.100615626G>A	c.706C>T	p.R236W	.088	319	-	-	-	-	-	-	-	-	-	-	-
119A9619A1M1	CCND1	NM_053056	Potential Significance	Copy Number change	Gene Amplification	-	-	-		-	-	-	-	11	5	5	-	-	-	-	-	-	-	-
119A9619A1M1	CDC73	NM_024529	VUS	Short Variants	Substitution	chr1	193202196	193202196	chr1:g.193202196G>A	c.1228G>A	p.D410N	.114	455	-	-	-	-	-	-	-	-	-	-	-
119A9619A1M1	CSF1R	NM_005211	VUS	Short Variants	Substitution	chr5	149439315	149439315	chr5:g.149439315C>G	c.2080G>C	p.E694Q	.088	520	-	-	-	-	-	-	-	-	-	-	-
119A9619A1M1	ERBB2	NM_004448	Strong Significance	Short Variants	Substitution	chr17	37868208	37868208	chr17:g.37868208C>T	c.929C>T	p.S310F	.383	567	-	-	-	-	-	-	-	-	-	-	-
119A9619A1M1	ERBB2	NM_004448	Strong Significance	Short Variants	Substitution	chr17	37881000	37881000	chr17:g.37881000G>T	c.2329G>T	p.V777L	.362	542	-	-	-	-	-	-	-	-	-	-	-
119A9619A1M1	EWSR1	EWSR1(NM_005243);SLC5A4(NM_014227)	VUS	Rearrangement	Rearrangement	-	-	-		-	-	-	-	-	-	-	EWSR1	NM_005243	intron15	exon16-17	SLC5A4	NM_014227	intron11	exon12-15
119A9619A1M1	FGF19	NM_005117	Potential Significance	Copy Number change	Gene Amplification	-	-	-		-	-	-	-	7	3	3	-	-	-	-	-	-	-	-
119A9619A1M1	FGF3	NM_005247	VUS	Short Variants	Truncation	chr11	69631102	69631102	chr11:g.69631102G>A	c.310C>T	p.R104*	.208	1814	-	-	-	-	-	-	-	-	-	-	-
119A9619A1M1	FGF3	NM_005247	Potential Significance	Copy Number change	Gene Amplification	-	-	-		-	-	-	-	9	3	3	-	-	-	-	-	-	-	-
119A9619A1M1	FGF4	NM_002007	Potential Significance	Copy Number change	Gene Amplification	-	-	-		-	-	-	-	8	3	3	-	-	-	-	-	-	-	-
119A9619A1M1	FRS2	NM_006654	Confirmed Somatic	Short Variants	Substitution	chr12	69967914	69967914	chr12:g.69967914G>C	c.706G>C	p.E236Q	.037	562	-	-	-	-	-	-	-	-	-	-	-
119A9619A1M1	GATA3	NM_001002295	Potential Significance	Copy Number change	Gene Amplification	-	-	-		-	-	-	-	6	5	6	-	-	-	-	-	-	-	-
119A9619A1M1	KAT6A	NM_006766	VUS	Short Variants	Substitution	chr8	41794915	41794915	chr8:g.41794915C>T	c.3211G>A	p.E1071K	.091	528	-	-	-	-	-	-	-	-	-	-	-
119A9619A1M1	MAP2K2	NM_030662	VUS	Short Variants	Substitution	chr19	4097320	4097320	chr19:g.4097320G>A	c.941C>T	p.P314L	.160	580	-	-	-	-	-	-	-	-	-	-	-
119A9619A1M1	MAP2K2	NM_030662	Confirmed Somatic	Short Variants	Substitution	chr19	4102441	4102441	chr19:g.4102441G>T	c.461C>A	p.S154Y	.019	684	-	-	-	-	-	-	-	-	-	-	-
119A9619A1M1	NFKBIA	NM_020529	Confirmed Somatic	Short Variants	Substitution	chr14	35873760	35873760	chr14:g.35873760C>T	c.91G>A	p.D31N	.027	1017	-	-	-	-	-	-	-	-	-	-	-
119A9619A1M1	NOTCH1	NM_017617	Strong Significance	Short Variants	Truncation	chr9	139391559	139391559	chr9:g.139391559G>C	c.6632C>G	p.S2211*	.011	985	-	-	-	-	-	-	-	-	-	-	-
119A9619A1M1	NRG3	NM_001010848	VUS	Short Variants	Substitution	chr10	83635158	83635158	chr10:g.83635158C>T	c.62C>T	p.A21V	.064	420	-	-	-	-	-	-	-	-	-	-	-
119A9619A1M1	NSD1	NM_022455	Potential Significance	Long Indel	longindel	chr5	176630303	176678829	chr5:g.176630303_176678829dup	c.1064-816_4740dup	p.I1582Pfs*58	0.02	1259.5	-	-	-	-	-	-	-	-	-	-	-
119A9619A1M1	PLCG2	NM_002661	VUS	Short Variants	Substitution	chr16	81934207	81934207	chr16:g.81934207C>T	c.1194-10C>T		.066	824	-	-	-	-	-	-	-	-	-	-	-
119A9619A1M1	SRSF2	NM_003016	Confirmed Somatic	Short Variants	Substitution	chr17	74732986	74732986	chr17:g.74732986C>T	c.257G>A	p.R86Q	.018	1695	-	-	-	-	-	-	-	-	-	-	-
119A9619A1M1	STAG2	NM_001282418	Potential Significance	Short Variants	Splice site	chrX	123202413	123202413	chrX:g.123202413G>A	c.2266-1G>A		.367	177	-	-	-	-	-	-	-	-	-	-	-
119A9619A1M1	TBX3	NM_005996	VUS	Rearrangement	Rearrangement	-	-	-		-	-	-	-	-	-	-	TBX3	NM_016569	intron7	exon1-7	intergenic	null		exonintergenic{null}null
119A9619A1M1	TP53	NM_000546	Strong Significance	Short Variants	Truncation	chr17	7576855	7576855	chr17:g.7576855G>A	c.991C>T	p.Q331*	.331	450	-	-	-	-	-	-	-	-	-	-	-
119A9619A1M1	U2AF1	NM_001025203	VUS	Short Variants	Truncation	chr21	44521530	44521530	chr21:g.44521530G>A	c.145C>T	p.Q49*	.208	501	-	-	-	-	-	-	-	-	-	-	-
R18G1223R1M1	ABL1	NM_005157	VUS	Long Indel	longindel	chr9	133757390	133761142	chr9:g.133757390_133761142del	c.1678+1339_3393+74del	complex	0.05	1370	-	-	-	-	-	-	-	-	-	-	-
R18G1223R1M1	ARID1A	NM_006015	Potential Significance	Short Variants	Truncation	chr1	27087960	27087960	chr1:G.27087961dup	C.2248dup	P.R750Pfs*67	.251	1712	-	-	-	-	-	-	-	-	-	-	-
R18G1223R1M1	AXIN2	NM_004655	VUS	Short Variants	Substitution	chr17	63533167	63533167	chr17:g.63533167C>T	c.1727G>A	p.S576N	.119	2327	-	-	-	-	-	-	-	-	-	-	-
R18G1223R1M1	BAP1	NM_004656	Confirmed Somatic	Short Variants	Substitution	chr3	52441225	52441225	chr3:g.52441225T>A	c.545A>T	p.E182V	.386	1284	-	-	-	-	-	-	-	-	-	-	-
R18G1223R1M1	CDKN2A	NM_000077	Potential Significance	Rearrangement	Rearrangement	-	-	-		-	-	-	-	-	-	-
R18G1223R1M1	CHD4	NM_001273	VUS	Short Variants	Substitution	chr12	6691291	6691291	chr12:g.6691291C>T	c.4515+12G>A		.111	1070	-	-	-	-	-	-	-	-	-	-	-
R18G1223R1M1	CREBBP	NM_004380	Potential Significance	Short Variants	Truncation	chr16	3832795	3832813	chr16:G.3832796_3832813delinsA	C.1445_1462delinsT	P.Q482Lfs*40	.263	1551	-	-	-	-	-	-	-	-	-	-	-
R18G1223R1M1	CREBBP	NM_004380	VUS	Short Variants	Substitution	chr16	3832813	3832813	chr16:g.3832813T>A	c.1445A>T	p.Q482L	.242	950	-	-	-	-	-	-	-	-	-	-	-
R18G1223R1M1	KDM6A	NM_021140	Potential Significance	Short Variants	Splice site	chrX	44922666	44922666	chrX:g.44922666G>T	c.1528-1G>T		.398	249	-	-	-	-	-	-	-	-	-	-	-
R18G1223R1M1	MAP4K5	MAP4K5(NM_006575);DGKZ(NM_003646)	VUS	Rearrangement	Rearrangement	-	-	-		-	-	-	-	-	-	-	MAP4K5	NM_006575	exon29	exon1-29	DGKZ	NM_003646	intron1	exon2-31
R18G1223R1M1	MYC	NM_002467	VUS	Short Variants	Substitution	chr8	128751175	128751175	chr8:g.128751175C>G	c.712C>G	p.L238V	.104	3045	-	-	-	-	-	-	-	-	-	-	-
R18G1223R1M1	PALB2	NM_024675	Potential Significance	Short Variants	Splice site	chr16	23634452	23634452	chr16:g.23634452C>T	c.2835-1G>A		.131	526	-	-	-	-	-	-	-	-	-	-	-
R18G1223R1M1	PIK3C2B	NM_002646	VUS	Short Variants	Substitution	chr1	204400789	204400789	chr1:g.204400789G>A	c.4280+8C>T		.095	1125	-	-	-	-	-	-	-	-	-	-	-
R18G1223R1M1	ROS1	NM_002944	VUS	Short Variants	Substitution	chr6	117686225	117686225	chr6:g.117686225G>T	c.3116C>A	p.T1039K	.148	311	-	-	-	-	-	-	-	-	-	-	-
R18G1223R1M1	SMARCA4	SMARCA4(NM_003072);KANK2(NM_015493)	Potential Significance	Rearrangement	Rearrangement	-	-	-		-	-	-	-	-	-	-	SMARCA4	NM_003072	intron4	exon5-	KANK2	NM_015493	exon11	exon11-11
R18G1223R1M1	SPEN	SPEN(NM_015001);ARHGEF19(NM_153213)	VUS	Rearrangement	Rearrangement	-	-	-		-	-	-	-	-	-	-	SPEN	NM_015001	exon7	exon7-15	ARHGEF19	NM_153213	exon7	exon7-16
R18G1223R1M1	SRMS	NM_080823	VUS	Long Indel	longindel	chr20	62172598	62172838	chr20:g.62172598_62172838del	c.1082_1231del	complex	0.27	3825.5	-	-	-	-	-	-	-	-	-	-	-
R18G1223R1M1	STAT4	NM_003151	VUS	Short Variants	Substitution	chr2	191931188	191931188	chr2:g.191931188C>T	c.598G>A	p.E200K	.129	428	-	-	-	-	-	-	-	-	-	-	-
R18G1223R1M1	ZNF703	NM_025069	VUS	Short Variants	Substitution	chr8	37555656	37555656	chr8:g.37555656G>C	c.1237G>C	p.G413R	.080	5539	-	-	-	-	-	-	-	-	-	-	-
R18G1230R1L1	BRAF	NM_004333	Strong Significance	Short Variants	Substitution	chr7	140481402	140481402	chr7:g.140481402C>T	c.1406G>A	p.G469E	.054	635	-	-	-	-	-	-	-	-	-	-	-
R18G1230R1L1	CREBBP	NM_004380	VUS	Short Variants	Truncation	chr16	3807966	3807966	chr16:g.3807966C>T	c.3453G>A	p.W1151*	.051	778	-	-	-	-	-	-	-	-	-	-	-
R18G1230R1L1	KDM6A	NM_021140	VUS	Short Variants	Splice site	chrX	44833958	44833968	chrX:G.44833959_44833969del	c.382_384+8del		.088	283	-	-	-	-	-	-	-	-	-	-	-
R18G1230R1L1	TP53	NM_000546	Strong Significance	Short Variants	Substitution	chr17	7577548	7577548	chr17:g.7577548C>T	c.733G>A	p.G245S	.042	1624	-	-	-	-	-	-	-	-	-	-	-
R18G1232R1M1	ABL2	NM_005158	Potential Significance	Copy Number change	Gene Amplification	-	-	-		-	-	-	-	5	11	12	-	-	-	-	-	-	-	-
R18G1232R1M1	ATRX	NM_000489	Strong Significance	Short Variants	Substitution	chrX	76944369	76944369	chrX:g.76944369T>C	c.536A>G	p.N179S	.955	289	-	-	-	-	-	-	-	-	-	-	-
R18G1232R1M1	BRCA2	NM_000059	Potential Significance	Rearrangement	Rearrangement	-	-	-		-	-	-	-	-	-	-
R18G1232R1M1	CDK12	NM_015083	Potential Significance	Long Indel		chr17	37671375	37672290	chr17:g.37671375_37672290inv	chr17:g.37671375_37672290inv	complex	7.09	32	-	-	-	-	-	-	-	-	-	-	-
R18G1232R1M1	CDK12	NM_015083	Potential Significance	Copy Number change	Gene Amplification	-	-	-		-	-	-	-	3	5	14	-	-	-	-	-	-	-	-
R18G1232R1M1	CDK12	NM_015083	Potential Significance	Long Indel		chr17	37663449	37684830	chr17:g.37663449_37684830inv	chr17:g.37663449_37684830inv	complex	7.33	10.5	-	-	-	-	-	-	-	-	-	-	-
R18G1232R1M1	CDK12	NM_015083	VUS	Short Variants	Substitution	chr17	37671980	37671980	chr17:g.37671980C>G	c.2769-4C>G		.888	4435	-	-	-	-	-	-	-	-	-	-	-
R18G1232R1M1	CRBN	NM_016302	VUS	Copy Number change	Gene Amplification	-	-	-		-	-	-	-	4	11	11	-	-	-	-	-	-	-	-
R18G1232R1M1	ERBB2	NM_004448	Strong Significance	Copy Number change	Gene Amplification	-	-	-		-	-	-	-	81	24	27	-	-	-	-	-	-	-	-
R18G1232R1M1	ERBB2	NM_004448	VUS	Rearrangement	Rearrangement	-	-	-		-	-	-	-	-	-	-
R18G1232R1M1	FANCD2	NM_033084	Potential Significance	Copy Number change	Gene Amplification	-	-	-		-	-	-	-	4	40	43	-	-	-	-	-	-	-	-
R18G1232R1M1	FGFR1	NM_023110	VUS	Short Variants	Substitution	chr8	38283633	38283633	chr8:g.38283633C>T	c.745+7G>A		.066	997	-	-	-	-	-	-	-	-	-	-	-
R18G1232R1M1	GATA3	NM_001002295	Potential Significance	Copy Number change	Gene Amplification	-	-	-		-	-	-	-	8	5	6	-	-	-	-	-	-	-	-
R18G1232R1M1	GRB7	NM_005310	VUS	Long Indel	Truncation	chr17	37895563	37906165	chr17:g.37895563_37906165del	chr17:g.37895563_37906171del	-	2.26	34	-	-	-	-	-	-	-	-	-	-	-
R18G1232R1M1	KLHL6	NM_130446	Potential Significance	Copy Number change	Gene Amplification	-	-	-		-	-	-	-	5	7	7	-	-	-	-	-	-	-	-
R18G1232R1M1	MAP3K13	NM_001242314	Potential Significance	Copy Number change	Gene Amplification	-	-	-		-	-	-	-	4	14	15	-	-	-	-	-	-	-	-
R18G1232R1M1	MPL	NM_005373	Potential Significance	Copy Number change	Gene Amplification	-	-	-		-	-	-	-	6	12	12	-	-	-	-	-	-	-	-
R18G1232R1M1	MUTYH	NM_012222	VUS	Copy Number change	Gene Amplification	-	-	-		-	-	-	-	5	16	16	-	-	-	-	-	-	-	-
R18G1232R1M1	MYCL	NM_005376	Potential Significance	Copy Number change	Gene Amplification	-	-	-		-	-	-	-	6	2	2	-	-	-	-	-	-	-	-
R18G1232R1M1	PIK3CA	NM_006218	Potential Significance	Copy Number change	Gene Amplification	-	-	-		-	-	-	-	5	20	21	-	-	-	-	-	-	-	-
R18G1232R1M1	RAD51D	NM_002878	VUS	Copy Number change	Gene Amplification	-	-	-		-	-	-	-	2	5	10	-	-	-	-	-	-	-	-
R18G1232R1M1	RAD54L	NM_001142548	Potential Significance	Copy Number change	Gene Amplification	-	-	-		-	-	-	-	5	18	19	-	-	-	-	-	-	-	-
R18G1232R1M1	RAF1	NM_002880	Potential Significance	Copy Number change	Gene Amplification	-	-	-		-	-	-	-	4	16	17	-	-	-	-	-	-	-	-
R18G1232R1M1	RB1	NM_000321	Potential Significance	Copy Number change	Gene Deletion	-	-	-		-	-	-	-	0	27	27	-	-	-	-	-	-	-	-
R18G1232R1M1	SDHC	NM_003001	VUS	Copy Number change	Gene Amplification	-	-	-		-	-	-	-	7	6	6	-	-	-	-	-	-	-	-
R18G1232R1M1	SF3B1	NM_012433	VUS	Short Variants	Substitution	chr2	198262765	198262765	chr2:g.198262765T>A	c.3210A>T	p.K1070N	.214	412	-	-	-	-	-	-	-	-	-	-	-
R18G1232R1M1	SOX2	NM_003106	Potential Significance	Copy Number change	Gene Amplification	-	-	-		-	-	-	-	6	1	1	-	-	-	-	-	-	-	-
R18G1232R1M1	TEK	NM_000459	VUS	Short Variants	Substitution	chr9	27206785	27206785	chr9:g.27206785T>C	c.2570T>C	p.M857T	.241	585	-	-	-	-	-	-	-	-	-	-	-
R18G1232R1M1	TIE1	NM_005424	Potential Significance	Copy Number change	Gene Amplification	-	-	-		-	-	-	-	6	23	23	-	-	-	-	-	-	-	-
R18G1232R1M1	TNFSF11	NM_003701	VUS	Copy Number change	Gene Deletion	-	-	-		-	-	-	-	0	5	5	-	-	-	-	-	-	-	-
R18G1232R1M1	TP53	NM_000546	Strong Significance	Short Variants	Truncation	chr17	7578440	7578440	chr17:g.7578440T>A	c.490A>T	p.K164*	.941	940	-	-	-	-	-	-	-	-	-	-	-
R18G1232R1M1	U2AF1	NM_006758	Confirmed Somatic	Short Variants	Substitution	chr21	44524445	44524445	chr21:g.44524445T>G	c.112A>C	p.N38H	.517	1150	-	-	-	-	-	-	-	-	-	-	-
R18G1232R1M1	VHL	NM_000551	VUS	Copy Number change	Gene Amplification	-	-	-		-	-	-	-	4	3	3	-	-	-	-	-	-	-	-
R18G9108R1M1	ACVR1B	NM_020328	VUS	Short Variants	Substitution	chr12	52387792	52387792	chr12:g.52387792G>A	c.1539G>A	p.M513I	.194	814	-	-	-	-	-	-	-	-	-	-	-
R18G9108R1M1	ATR	NM_001184	Confirmed Somatic	Short Variants	Substitution	chr3	142268448	142268448	chr3:g.142268448C>T	c.3044G>A	p.R1015Q	.011	264	-	-	-	-	-	-	-	-	-	-	-
R18G9108R1M1	BRCA2	NM_000059	Potential Significance	Copy Number change	Gene Deletion	-	-	-		-	-	-	-	0	24	27	-	-	-	-	-	-	-	-
R18G9108R1M1	CDK8	NM_001260	Confirmed Somatic	Short Variants	Substitution	chr13	26911732	26911732	chr13:g.26911732C>G	c.157C>G	p.Q53E	.211	147	-	-	-	-	-	-	-	-	-	-	-
R18G9108R1M1	CDKN1A	NM_078467	Potential Significance	Short Variants	Truncation	chr6	36651958	36651960	chr6:G.36651959_36651960delinsT	c.81_82delinsT	p.E28Sfs*3	.318	2029	-	-	-	-	-	-	-	-	-	-	-
R18G9108R1M1	CHEK2	NM_007194	VUS	Short Variants	Substitution	chr22	29107942	29107942	chr22:g.29107942C>G	c.747G>C	p.K249N	.207	367	-	-	-	-	-	-	-	-	-	-	-
R18G9108R1M1	CHEK2	NM_007194	VUS	Short Variants	Substitution	chr22	29121323	29121323	chr22:g.29121323C>T	c.352G>A	p.D118N	.584	339	-	-	-	-	-	-	-	-	-	-	-
R18G9108R1M1	CSF1	NM_000757	VUS	Short Variants	Substitution	chr1	110453694	110453694	chr1:g.110453694G>C	c.39+10G>C		.241	435	-	-	-	-	-	-	-	-	-	-	-
R18G9108R1M1	ERBB2	NM_004448	Strong Significance	Copy Number change	Gene Amplification	-	-	-		-	-	-	-	58	24	27	-	-	-	-	-	-	-	-
R18G9108R1M1	FAS	NM_000043	VUS	Copy Number change	Gene Amplification	-	-	-		-	-	-	-	66	9	9	-	-	-	-	-	-	-	-
R18G9108R1M1	FOXO1	NM_002015	Potential Significance	Copy Number change	Gene Deletion	-	-	-		-	-	-	-	0	2	3	-	-	-	-	-	-	-	-
R18G9108R1M1	MED12	NM_005120	Confirmed Somatic	Short Variants	Substitution	chrX	70349551	70349551	chrX:g.70349551C>T	c.3713C>T	p.S1238L	.405	358	-	-	-	-	-	-	-	-	-	-	-
R18G9108R1M1	MTOR	NM_004958	VUS	Short Variants	Substitution	chr1	11188138	11188138	chr1:g.11188138C>T	c.5956G>A	p.A1986T	.253	624	-	-	-	-	-	-	-	-	-	-	-
R18G9108R1M1	RANBP2	NM_006267	VUS	Short Variants	Substitution	chr2	109365513	109365513	chr2:g.109365513C>T	c.1201C>T	p.L401F	.541	296	-	-	-	-	-	-	-	-	-	-	-
R18G9108R1M1	RB1	NM_000321	Potential Significance	Copy Number change	Gene Deletion	-	-	-		-	-	-	-	0	22	27	-	-	-	-	-	-	-	-
R18G9108R1M1	RB1	NM_000321	VUS	Short Variants	Substitution	chr13	49039504	49039504	chr13:g.49039504G>A	c.2489G>A	p.R830K	.589	107	-	-	-	-	-	-	-	-	-	-	-
R18G9108R1M1	TERT	NM_001193376	Strong Significance	Short Variants	Substitution	chr5	1295228	1295228	chr5:g.1295228G>A	c.-124C>T		.392	508	-	-	-	-	-	-	-	-	-	-	-
R18G9108R1M1	TET1	NM_030625	VUS	Short Variants	Substitution	chr10	70405317	70405317	chr10:g.70405317C>G	c.2831C>G	p.P944R	.243	527	-	-	-	-	-	-	-	-	-	-	-
R18G9108R1M1	TNFSF11	NM_003701	VUS	Copy Number change	Gene Deletion	-	-	-		-	-	-	-	0	5	5	-	-	-	-	-	-	-	-
R18G9108R1M1	TP63	NM_003722	Confirmed Somatic	Short Variants	Substitution	chr3	189612188	189612188	chr3:g.189612188G>C	c.1940G>C	p.R647P	.408	791	-	-	-	-	-	-	-	-	-	-	-
R18G9108R1M1	TSC2	NM_000548	Potential Significance	Rearrangement	Rearrangement	-	-	-		-	-	-	-	-	-	-
R18G9108R1M1	USP6	NM_001304284	VUS	Short Variants	Substitution	chr17	5037243	5037243	chr17:g.5037243G>A	c.446G>A	p.R149K	.110	437	-	-	-	-	-	-	-	-	-	-	-
R18G9772R1M1	AKT1	NM_005163	Strong Significance	Short Variants	Substitution	chr14	105246551	105246551	chr14:g.105246551C>T	c.49G>A	p.E17K	.481	1075	-	-	-	-	-	-	-	-	-	-	-
R18G9772R1M1	APC	NM_000038	Confirmed Somatic	Short Variants	Substitution	chr5	112173705	112173705	chr5:g.112173705G>A	c.2414G>A	p.R805Q	.010	485	-	-	-	-	-	-	-	-	-	-	-
R18G9772R1M1	ARID1B	NM_020732	Potential Significance	Short Variants	Truncation	chr6	157150517	157150517	chr6:G.157150519del	c.1701del	p.A569Pfs*24	.050	1224	-	-	-	-	-	-	-	-	-	-	-
R18G9772R1M1	COL1A1	NM_000088	VUS	Short Variants	Substitution	chr17	48267105	48267105	chr17:g.48267105G>A	c.2614-12C>T		.447	1093	-	-	-	-	-	-	-	-	-	-	-
R18G9772R1M1	CREBBP	NM_004380	Strong Significance	Short Variants	Substitution	chr16	3788618	3788618	chr16:g.3788618G>A	c.4336C>T	p.R1446C	.459	676	-	-	-	-	-	-	-	-	-	-	-
R18G9772R1M1	EP300	NM_001429	Potential Significance	Short Variants	Truncation	chr22	41513793	41513793	chr22:G.41513796dup	c.700dup	p.T234Nfs*10	.292	1101	-	-	-	-	-	-	-	-	-	-	-
R18G9772R1M1	EP300	NM_001429	Strong Significance	Short Variants	Truncation	chr22	41533715	41533715	chr22:g.41533715C>T	c.1681C>T	p.Q561*	.021	700	-	-	-	-	-	-	-	-	-	-	-
R18G9772R1M1	FGFR3	NM_000142	Strong Significance	Short Variants	Substitution	chr4	1803564	1803564	chr4:g.1803564C>T	c.742C>T	p.R248C	.426	1928	-	-	-	-	-	-	-	-	-	-	-
R18G9772R1M1	IDH1	NM_001282386	Strong Significance	Short Variants	Substitution	chr2	209113362	209113362	chr2:g.209113362G>A	c.145C>T	p.R49C	.010	593	-	-	-	-	-	-	-	-	-	-	-
R18G9772R1M1	JAK2	NM_004972	Confirmed Somatic	Short Variants	Substitution	chr9	5069964	5069964	chr9:g.5069964C>G	c.1553C>G	p.S518C	.422	306	-	-	-	-	-	-	-	-	-	-	-
R18G9772R1M1	KDM6A	NM_021140	Potential Significance	Short Variants	Splice site	chrX	44894174	44894174	chrX:g.44894174A>T	c.565-2A>T		.921	228	-	-	-	-	-	-	-	-	-	-	-
R18G9772R1M1	KMT2D	NM_003482	Potential Significance	Short Variants	Truncation	chr12	49425071	49425071	chr12:g.49425071G>A	c.13417C>T	p.Q4473*	.448	1402	-	-	-	-	-	-	-	-	-	-	-
R18G9772R1M1	NR4A3	NM_006981	VUS	Short Variants	Substitution	chr9	102591250	102591250	chr9:g.102591250G>A	c.926G>A	p.C309Y	.065	1005	-	-	-	-	-	-	-	-	-	-	-
R18G9772R1M1	STAG2	NM_001282418	VUS	Short Variants	Substitution	chrX	123176411	123176411	chrX:g.123176411A>G	c.386-8A>G		.944	195	-	-	-	-	-	-	-	-	-	-	-
R18G9772R1M1	TNFSF13B	NM_006573	Confirmed Somatic	Short Variants	Substitution	chr13	108922508	108922508	chr13:g.108922508G>C	c.265G>C	p.E89Q	.298	857	-	-	-	-	-	-	-	-	-	-	-
R18G9772R1M1	TNFSF13B	NM_006573	VUS	Short Variants	Substitution	chr13	108922553	108922553	chr13:g.108922553G>A	c.310G>A	p.E104K	.270	811	-	-	-	-	-	-	-	-	-	-	-
R18I3541R1M1	GNA13	NM_006572	VUS	Short Variants	Substitution	chr17	63010721	63010721	chr17:g.63010721T>C	c.788A>G	p.N263S	.339	920	-	-	-	-	-	-	-	-	-	-	-
R18I3541R1M1	HRAS	NM_005343	VUS	Short Variants	Truncation	chr11	533458	533458	chr11:G.533460del	C.445del	P.R149Gfs*23	.283	1874	-	-	-	-	-	-	-	-	-	-	-
R18I3541R1M1	HRAS	NM_005343	Strong Significance	Short Variants	Substitution	chr11	533873	533873	chr11:g.533873C>G	c.183G>C	p.Q61H	.379	935	-	-	-	-	-	-	-	-	-	-	-
R18I3541R1M1	TP53	NM_000546	Confirmed Somatic	Short Variants	Substitution	chr17	7579580	7579580	chr17:g.7579580G>A	c.107C>T	p.P36L	.316	997	-	-	-	-	-	-	-	-	-	-	-
R18I3683R1M1	AKT2	NM_001626	Confirmed Somatic	Short Variants	Substitution	chr19	40742005	40742005	chr19:g.40742005C>T	c.967G>A	p.E323K	.047	2050	-	-	-	-	-	-	-	-	-	-	-
R18I3683R1M1	ARID1A	NM_006015	Potential Significance	Short Variants	Truncation	chr1	27099102	27099102	chr1:G.27099108dup	c.3524dup	p.L1176Ifs*17	.125	1951	-	-	-	-	-	-	-	-	-	-	-
R18I3683R1M1	BRAF	NM_004333	Strong Significance	Short Variants	Short indel	chr7	140453136	140453136	chr7:g.140453136A>T	c.1799_1803delinsAC	p.V600_K601delinsD	.331	712	-	-	-	-	-	-	-	-	-	-	-
R18I3683R1M1	GLI3	NM_000168	VUS	Short Variants	Substitution	chr7	42004409	42004409	chr7:g.42004409A>G	c.4262T>C	p.I1421T	.062	1765	-	-	-	-	-	-	-	-	-	-	-
R18I3683R1M1	KMT2C	NM_170606	Confirmed Somatic	Short Variants	Substitution	chr7	151947011	151947011	chr7:g.151947011T>C	c.1763A>G	p.Q588R	.015	685	-	-	-	-	-	-	-	-	-	-	-
R18I3683R1M1	PTEN	NM_000314	Potential Significance	Short Variants	Truncation	chr10	89720826	89720827	chr10:G.89720827_89720828del	c.978_979del	p.D326Efs*4	.052	633	-	-	-	-	-	-	-	-	-	-	-
R18I3683R1M1	PTEN	NM_000314	Potential Significance	Short Variants	Truncation	chr10	89717769	89717769	chr10:G.89717775dup	c.800dup	p.D268Gfs*30	.171	777	-	-	-	-	-	-	-	-	-	-	-
R18I3826R1M1	ATM	NM_000051	Confirmed Somatic	Short Variants	Substitution	chr11	108143552	108143552	chr11:g.108143552G>C	c.3257G>C	p.R1086P	.244	475	-	-	-	-	-	-	-	-	-	-	-
R18I3826R1M1	ATR	NM_001184	VUS	Short Variants	Substitution	chr3	142281372	142281372	chr3:g.142281372T>C	c.872A>G	p.Y291C	.284	764	-	-	-	-	-	-	-	-	-	-	-
R18I3826R1M1	CYLD	NM_015247	VUS	Short Variants	Substitution	chr16	50826531	50826531	chr16:g.50826531G>T	c.2265G>T	p.Q755H	.305	380	-	-	-	-	-	-	-	-	-	-	-
R18I3826R1M1	ERBB3	NM_001982	Confirmed Somatic	Short Variants	Substitution	chr12	56482425	56482425	chr12:g.56482425G>A	c.973G>A	p.G325R	.316	938	-	-	-	-	-	-	-	-	-	-	-
R18I3826R1M1	FGFR3	NM_000142	Strong Significance	Short Variants	Substitution	chr4	1803568	1803568	chr4:g.1803568C>G	c.746C>G	p.S249C	.563	1179	-	-	-	-	-	-	-	-	-	-	-
R18I3826R1M1	GNA13	NM_006572	VUS	Short Variants	Substitution	chr17	63010776	63010776	chr17:g.63010776A>T	c.733T>A	p.F245I	.275	1040	-	-	-	-	-	-	-	-	-	-	-
R18I3826R1M1	KDM6A	NM_021140	Potential Significance	Short Variants	Truncation	chrX	44949067	44949067	chrX:G.44949069del	C.3630del	P.F1210Lfs*11	.407	1451	-	-	-	-	-	-	-	-	-	-	-
R18I3826R1M1	KEL	NM_000420	Potential Significance	Short Variants	Truncation	chr7	142641756	142641756	chr7:g.142641756C>A	c.1387G>T	p.E463*	.249	966	-	-	-	-	-	-	-	-	-	-	-
R18I3826R1M1	STAG2	NM_001282418	Strong Significance	Short Variants	Splice site	chrX	123200024	123200024	chrX:g.123200024G>A	c.2097-1G>A		.688	445	-	-	-	-	-	-	-	-	-	-	-
R18I3826R1M1	TERT	NM_001193376	Strong Significance	Short Variants	Substitution	chr5	1295228	1295228	chr5:g.1295228G>A	c.-124C>T		.315	638	-	-	-	-	-	-	-	-	-	-	-
R18J4979R1L1	APEX1	NM_080649	Potential Significance	Copy Number change	Gene Amplification	-	-	-		-	-	-	-	8	4	5	-	-	-	-	-	-	-	-
R18J4979R1L1	ARID1A	NM_006015	Strong Significance	Short Variants	Truncation	chr1	27056160	27056160	chr1:g.27056160C>T	c.1156C>T	p.Q386*	.143	293	-	-	-	-	-	-	-	-	-	-	-
R18J4979R1L1	ARID1A	NM_006015	Potential Significance	Short Variants	Truncation	chr1	27088756	27088756	chr1:g.27088756C>T	c.2365C>T	p.Q789*	.152	269	-	-	-	-	-	-	-	-	-	-	-
R18J4979R1L1	B2M	NM_004048	VUS	Copy Number change	Gene Amplification	-	-	-		-	-	-	-	15	4	4	-	-	-	-	-	-	-	-
R18J4979R1L1	BAP1	NM_004656	VUS	Short Variants	Substitution	chr3	52440400	52440400	chr3:g.52440400C>T	c.660-8G>A		.109	368	-	-	-	-	-	-	-	-	-	-	-
R18J4979R1L1	BMPR1A	NM_004329	VUS	Short Variants	Substitution	chr10	88681429	88681429	chr10:g.88681429T>C	c.1319T>C	p.M440T	.100	221	-	-	-	-	-	-	-	-	-	-	-
R18J4979R1L1	BRAF	NM_004333	Strong Significance	Short Variants	Substitution	chr7	140477807	140477807	chr7:g.140477807C>T	c.1501G>A	p.E501K	.145	159	-	-	-	-	-	-	-	-	-	-	-
R18J4979R1L1	CCND1	NM_053056	Potential Significance	Copy Number change	Gene Amplification	-	-	-		-	-	-	-	18	5	5	-	-	-	-	-	-	-	-
R18J4979R1L1	CD79B	NM_001039933	VUS	Short Variants	Substitution	chr17	62007204	62007204	chr17:g.62007204C>A	c.478G>T	p.D160Y	.050	444	-	-	-	-	-	-	-	-	-	-	-
R18J4979R1L1	COL1A1	NM_000088	Confirmed Somatic	Short Variants	Substitution	chr17	48265468	48265468	chr17:g.48265468G>C	c.3250C>G	p.R1084G	.029	276	-	-	-	-	-	-	-	-	-	-	-
R18J4979R1L1	EPHA2	NM_004431	VUS	Short Variants	Truncation	chr1	16464606	16464606	chr1:g.16464606G>A	c.1054C>T	p.Q352*	.182	302	-	-	-	-	-	-	-	-	-	-	-
R18J4979R1L1	ERBB3	NM_001982	Confirmed Somatic	Short Variants	Substitution	chr12	56482537	56482537	chr12:g.56482537G>A	c.994G>A	p.E332K	.147	307	-	-	-	-	-	-	-	-	-	-	-
R18J4979R1L1	FAM135B	NM_015912	VUS	Short Variants	Substitution	chr8	139160755	139160755	chr8:g.139160755G>C	c.3448+8C>G		.096	167	-	-	-	-	-	-	-	-	-	-	-
R18J4979R1L1	FANCC	NM_000136	VUS	Short Variants	Splice site	chr9	97876908	97876908	chr9:g.97876908C>T	c.1154+3G>A		.106	189	-	-	-	-	-	-	-	-	-	-	-
R18J4979R1L1	FAT1	NM_005245	Confirmed Somatic	Short Variants	Substitution	chr4	187540358	187540358	chr4:g.187540358T>C	c.7382A>G	p.Y2461C	.085	260	-	-	-	-	-	-	-	-	-	-	-
R18J4979R1L1	FAT1	NM_005245	Potential Significance	Short Variants	Splice site	chr4	187524189	187524189	chr4:g.187524189C>G	c.11351-1G>C		.127	150	-	-	-	-	-	-	-	-	-	-	-
R18J4979R1L1	FAT1	NM_005245	Potential Significance	Short Variants	Truncation	chr4	187524615	187524615	chr4:g.187524615G>A	c.[11050C>T;11065C>T]	p.Q3684*	.071	169	-	-	-	-	-	-	-	-	-	-	-
R18J4979R1L1	FGF19	NM_005117	Potential Significance	Copy Number change	Gene Amplification	-	-	-		-	-	-	-	11	3	3	-	-	-	-	-	-	-	-
R18J4979R1L1	FLT3	NM_004119	VUS	Short Variants	Splice site	chr13	28592603	28592603	chr13:g.28592603C>T	c.2541+1G>A		.052	194	-	-	-	-	-	-	-	-	-	-	-
R18J4979R1L1	GABRA6	NM_000811	Confirmed Somatic	Short Variants	Substitution	chr5	161128658	161128658	chr5:g.161128658C>A	c.1241C>A	p.T414N	.030	270	-	-	-	-	-	-	-	-	-	-	-
R18J4979R1L1	KDM6A	NM_021140	Strong Significance	Short Variants	Truncation	chrX	44922802	44922802	chrX:g.44922802C>T	c.1663C>T	p.Q555*	.279	183	-	-	-	-	-	-	-	-	-	-	-
R18J4979R1L1	KMT2C	NM_170606	VUS	Short Variants	Substitution	chr7	151849874	151849874	chr7:g.151849874G>A	c.12442C>T	p.P4148S	.061	294	-	-	-	-	-	-	-	-	-	-	-
R18J4979R1L1	LCK	NM_005356	VUS	Short Variants	Substitution	chr1	32740586	32740586	chr1:g.32740586C>T	c.188-8C>T		.133	391	-	-	-	-	-	-	-	-	-	-	-
R18J4979R1L1	LRP1B	NM_018557	VUS	Short Variants	Substitution	chr2	141072675	141072675	chr2:g.141072675A>G	c.12641-7T>C		.050	181	-	-	-	-	-	-	-	-	-	-	-
R18J4979R1L1	MYCL	NM_005376	VUS	Short Variants	Substitution	chr1	40366994	40366994	chr1:g.40366994G>A	c.203C>T	p.S68L	.294	282	-	-	-	-	-	-	-	-	-	-	-
R18J4979R1L1	NFKBIA	NM_020529	VUS	Copy Number change	Gene Amplification	-	-	-		-	-	-	-	11	6	6	-	-	-	-	-	-	-	-
R18J4979R1L1	NRG3	NM_001010848	Confirmed Somatic	Short Variants	Substitution	chr10	84745064	84745064	chr10:g.84745064C>G	c.1794C>G	p.I598M	.049	184	-	-	-	-	-	-	-	-	-	-	-
R18J4979R1L1	PAK3	NM_002578	VUS	Short Variants	Substitution	chrX	110439830	110439830	chrX:g.110439830G>A	c.1369G>A	p.E457K	.198	91	-	-	-	-	-	-	-	-	-	-	-
R18J4979R1L1	PIK3CA	NM_006218	Strong Significance	Short Variants	Substitution	chr3	178936082	178936082	chr3:g.178936082G>A	c.1624G>A	p.E542K	.119	185	-	-	-	-	-	-	-	-	-	-	-
R18J4979R1L1	PMS2	NM_000535	Confirmed Somatic	Short Variants	Substitution	chr7	6048638	6048638	chr7:g.6048638C>T	c.13G>A	p.E5K	.131	328	-	-	-	-	-	-	-	-	-	-	-
R18J4979R1L1	PRKCI	NM_002740	VUS	Short Variants	Substitution	chr3	170011212	170011212	chr3:g.170011212G>A	c.1333G>A	p.E445K	.130	208	-	-	-	-	-	-	-	-	-	-	-
R18J4979R1L1	SMAD3	NM_005902	Confirmed Somatic	Short Variants	Substitution	chr15	67482861	67482861	chr15:g.67482861C>T	c.1265C>T	p.S422F	.056	373	-	-	-	-	-	-	-	-	-	-	-
R18J4979R1L1	SMAD3	NM_005902	Confirmed Somatic	Short Variants	Substitution	chr15	67482843	67482843	chr15:g.67482843C>T	c.1247C>T	p.S416F	.188	404	-	-	-	-	-	-	-	-	-	-	-
R18J4979R1L1	SRMS	NM_080823	VUS	Short Variants	Substitution	chr20	62173632	62173632	chr20:g.62173632A>G	c.830T>C	p.L277P	.180	433	-	-	-	-	-	-	-	-	-	-	-
R18J4979R1L1	TERT	NM_001193376	Strong Significance	Short Variants	Substitution	chr5	1295228	1295228	chr5:g.1295228G>A	c.-124C>T		.088	147	-	-	-	-	-	-	-	-	-	-	-
R18J4979R1L1	TET3	NM_001287491	VUS	Short Variants	Substitution	chr2	74275503	74275503	chr2:g.74275503G>A	c.2459G>A	p.R820K	.058	343	-	-	-	-	-	-	-	-	-	-	-
R18J4979R1L1	TP53	NM_000546	Strong Significance	Short Variants	Substitution	chr17	7577534	7577534	chr17:g.7577534C>A	c.747G>T	p.R249S	.127	426	-	-	-	-	-	-	-	-	-	-	-
R18J4979R1L1	UGT1A1	NM_000463	VUS	Short Variants	Substitution	chr2	234669531	234669531	chr2:g.234669531C>T	c.598C>T	p.H200Y	.173	266	-	-	-	-	-	-	-	-	-	-	-
R18J4995R1L1	AXIN2	NM_004655	VUS	Short Variants	Substitution	chr17	63533670	63533670	chr17:g.63533670C>A	c.1484G>T	p.G495V	.295	1567	-	-	-	-	-	-	-	-	-	-	-
R18J4995R1L1	BRCA2	NM_000059	Potential Significance	Short Variants	Truncation	chr13	32903605	32903606	chr13:G.32903606_32903607del	c.658_659del	p.V220Ifs*4	.386	1240	-	-	-	-	-	-	-	-	-	-	-
R18J4995R1L1	FAT1	NM_005245	Potential Significance	Short Variants	Truncation	chr4	187532882	187532889	chr4:G.187532884_187532891del	c.9504_9511del	p.D3169Vfs*4	.075	439	-	-	-	-	-	-	-	-	-	-	-
R18J4995R1L1	GLI1	NM_001167609	Potential Significance	Short Variants	Truncation	chr12	57865625	57865625	chr12:g.57865625T>A	c.2979T>A	p.C993*	.310	567	-	-	-	-	-	-	-	-	-	-	-
R18J4995R1L1	KMT2D	NM_003482	VUS	Short Variants	Substitution	chr12	49427842	49427842	chr12:g.49427842T>A	c.10740+8A>T		.302	810	-	-	-	-	-	-	-	-	-	-	-
R18J4995R1L1	LRP2	NM_004525	VUS	Short Variants	Truncation	chr2	170025157	170025157	chr2:G.170025158del	c.11527del	p.Q3843Rfs*140	.213	1172	-	-	-	-	-	-	-	-	-	-	-
R18J4995R1L1	PIK3CA	NM_006218	Strong Significance	Short Variants	Substitution	chr3	178936091	178936091	chr3:g.178936091G>A	c.1633G>A	p.E545K	.351	961	-	-	-	-	-	-	-	-	-	-	-
R18J4995R1L1	PIK3R2	NM_005027	VUS	Short Variants	Substitution	chr19	18272215	18272215	chr19:g.18272215C>G	c.725C>G	p.A242G	.091	782	-	-	-	-	-	-	-	-	-	-	-
R18J4995R1L1	SDHA	NM_004168	Potential Significance	Copy Number change	Gene Amplification	-	-	-		-	-	-	-	3	15	15	-	-	-	-	-	-	-	-
R18J4995R1L1	TERT	NM_198253	Potential Significance	Copy Number change	Gene Amplification	-	-	-		-	-	-	-	4	16	16	-	-	-	-	-	-	-	-
R18J4995R1L1	TP53	NM_000546	Potential Significance	Short Variants	Short indel	chr17	7578186	7578197	chr17:G.7578187_7578198del	c.652_663del	p.V218_E221del	.393	628	-	-	-	-	-	-	-	-	-	-	-
R18J4999R1L1	ARID1A	NM_006015	Potential Significance	Short Variants	Truncation	chr1	27105900	27105910	chr1:G.27105902_27105912del	c.5513_5523del	p.D1838Afs*12	.150	1396	-	-	-	-	-	-	-	-	-	-	-
R18J4999R1L1	FGFR3	NM_000142	Strong Significance	Short Variants	Substitution	chr4	1806099	1806099	chr4:g.1806099A>G	c.1118A>G	p.Y373C	.126	1423	-	-	-	-	-	-	-	-	-	-	-
R18J4999R1L1	PIK3CA	NM_006218	Strong Significance	Short Variants	Substitution	chr3	178936091	178936091	chr3:g.178936091G>A	c.1633G>A	p.E545K	.127	872	-	-	-	-	-	-	-	-	-	-	-
R18J4999R1L1	TERT	NM_001193376	Strong Significance	Short Variants	Substitution	chr5	1295228	1295228	chr5:g.1295228G>A	c.-124C>T		.111	1000	-	-	-	-	-	-	-	-	-	-	-
R18J5008R1L1	ARID1A	NM_006015	Potential Significance	Short Variants	Truncation	chr1	27089682	27089706	chr1:G.27089685_27089709del	c.2641_2665del	p.S881Afs*2	.055	530	-	-	-	-	-	-	-	-	-	-	-
R18J5008R1L1	ATRX	NM_000489	VUS	Short Variants	Substitution	chrX	76875977	76875977	chrX:g.76875977C>T	c.5158G>A	p.E1720K	.120	150	-	-	-	-	-	-	-	-	-	-	-
R18J5008R1L1	BRCA2	NM_000059	VUS	Short Variants	Substitution	chr13	32914173	32914173	chr13:g.32914173A>G	c.5681A>G	p.Y1894C	.115	287	-	-	-	-	-	-	-	-	-	-	-
R18J5008R1L1	CDK8	NM_001260	VUS	Short Variants	Substitution	chr13	26927979	26927979	chr13:g.26927979C>T	c.418C>T	p.H140Y	.093	335	-	-	-	-	-	-	-	-	-	-	-
R18J5008R1L1	DPYD	NM_000110	VUS	Short Variants	Substitution	chr1	97848017	97848017	chr1:g.97848017T>C	c.1906A>G	p.I636V	.058	225	-	-	-	-	-	-	-	-	-	-	-
R18J5008R1L1	EPHA2	NM_004431	Confirmed Somatic	Short Variants	Substitution	chr1	16475134	16475134	chr1:g.16475134A>T	c.562T>A	p.C188S	.095	515	-	-	-	-	-	-	-	-	-	-	-
R18J5008R1L1	ERBB4	NM_005235	VUS	Short Variants	Truncation	chr2	212293154	212293154	chr2:g.212293154G>A	c.2698C>T	p.Q900*	.073	245	-	-	-	-	-	-	-	-	-	-	-
R18J5008R1L1	ETV1	NM_004956	VUS	Short Variants	Substitution	chr7	14028623	14028623	chr7:g.14028623G>C	c.45+10C>G		.067	386	-	-	-	-	-	-	-	-	-	-	-
R18J5008R1L1	GLI2	NM_005270	Confirmed Somatic	Short Variants	Substitution	chr2	121748042	121748042	chr2:g.121748042G>T	c.4552G>T	p.D1518Y	.087	564	-	-	-	-	-	-	-	-	-	-	-
R18J5008R1L1	GNAQ	NM_002072	Confirmed Somatic	Short Variants	Substitution	chr9	80343559	80343559	chr9:g.80343559G>C	c.760C>G	p.L254V	.114	317	-	-	-	-	-	-	-	-	-	-	-
R18J5008R1L1	KDM5C	NM_004187	Potential Significance	Short Variants	Splice site	chrX	53247149	53247149	chrX:g.53247149C>G	c.352-1G>C		.066	227	-	-	-	-	-	-	-	-	-	-	-
R18J5008R1L1	KMT2A	NM_001197104	Confirmed Somatic	Short Variants	Substitution	chr11	118354977	118354977	chr11:g.118354977C>G	c.4166C>G	p.S1389C	.055	399	-	-	-	-	-	-	-	-	-	-	-
R18J5008R1L1	KMT2D	NM_003482	Potential Significance	Short Variants	Truncation	chr12	49427026	49427035	chr12:G.49427026_49427035del	c.11453_11462del	p.L3818Wfs*9	.069	627	-	-	-	-	-	-	-	-	-	-	-
R18J5008R1L1	LRP2	NM_004525	VUS	Short Variants	Substitution	chr2	170062035	170062035	chr2:g.170062035T>A	c.7669A>T	p.T2557S	.081	455	-	-	-	-	-	-	-	-	-	-	-
R18J5008R1L1	MYCL	NM_001033081	VUS	Short Variants	Substitution	chr1	40363468	40363468	chr1:g.40363468G>C	c.671C>G	p.S224C	.096	481	-	-	-	-	-	-	-	-	-	-	-
R18J5008R1L1	PAK3	NM_001128168	VUS	Short Variants	Truncation	chrX	110388137	110388137	chrX:g.110388137C>G	c.326C>G	p.S109*	.070	186	-	-	-	-	-	-	-	-	-	-	-
R18J5008R1L1	PAX5	NM_016734	VUS	Short Variants	Substitution	chr9	36923400	36923400	chr9:g.36923400C>T	c.862G>A	p.D288N	.122	556	-	-	-	-	-	-	-	-	-	-	-
R18J5008R1L1	RANBP2	NM_006267	Confirmed Somatic	Short Variants	Substitution	chr2	109389423	109389423	chr2:g.109389423G>A	c.8213G>A	p.G2738E	.061	310	-	-	-	-	-	-	-	-	-	-	-
R18J5008R1L1	RANBP2	NM_006267	Potential Significance	Short Variants	Truncation	chr2	109393635	109393635	chr2:G.109393635del	c.8547del	p.F2850Lfs*55	.043	694	-	-	-	-	-	-	-	-	-	-	-
R18J5008R1L1	RBM10	NM_005676	Potential Significance	Short Variants	Truncation	chrX	47038716	47038717	chrX:G.47038718_47038719del	c.725_726del	p.E242Gfs*58	.158	506	-	-	-	-	-	-	-	-	-	-	-
R18J5008R1L1	RHOA	NM_001664	Confirmed Somatic	Short Variants	Substitution	chr3	49412884	49412884	chr3:g.49412884C>T	c.139G>A	p.E47K	.075	345	-	-	-	-	-	-	-	-	-	-	-
R18J5008R1L1	SETD2	NM_014159	VUS	Short Variants	Substitution	chr3	47098456	47098456	chr3:g.47098456C>G	c.6818G>C	p.W2273S	.105	382	-	-	-	-	-	-	-	-	-	-	-
R18J5008R1L1	SF3B1	NM_012433	VUS	Short Variants	Substitution	chr2	198288666	198288666	chr2:g.198288666T>C	c.61A>G	p.K21E	.070	302	-	-	-	-	-	-	-	-	-	-	-
R18J5008R1L1	SF3B1	NM_012433	VUS	Short Variants	Substitution	chr2	198267499	198267499	chr2:g.198267499T>C	c.1858A>G	p.M620V	.073	440	-	-	-	-	-	-	-	-	-	-	-
R18J5008R1L1	SRMS	NM_080823	VUS	Short Variants	Substitution	chr20	62172275	62172275	chr20:g.62172275C>A	c.1363G>T	p.V455F	.077	920	-	-	-	-	-	-	-	-	-	-	-
R18J5008R1L1	STAG2	NM_001282418	VUS	Short Variants	Substitution	chrX	123184025	123184025	chrX:g.123184025C>G	c.894-11C>G		.050	179	-	-	-	-	-	-	-	-	-	-	-
R18J5008R1L1	TAF1	NM_004606	Potential Significance	Short Variants	Truncation	chrX	70602716	70602716	chrX:g.70602716C>T	c.1831C>T	p.Q611*	.172	221	-	-	-	-	-	-	-	-	-	-	-
R18J5008R1L1	TP53	NM_000546	Strong Significance	Short Variants	Truncation	chr17	7578275	7578275	chr17:g.7578275G>A	c.574C>T	p.Q192*	.083	468	-	-	-	-	-	-	-	-	-	-	-
R18J5008R1L1	TSC1	NM_000368	Potential Significance	Short Variants	Splice site	chr9	135797361	135797361	chr9:g.135797361C>G	c.509-1G>C		.133	525	-	-	-	-	-	-	-	-	-	-	-
R18J5011R1L1	APC	NM_000038	Confirmed Somatic	Short Variants	Substitution	chr5	112102928	112102928	chr5:g.112102928G>A	c.263G>A	p.R88Q	.011	552	-	-	-	-	-	-	-	-	-	-	-
R18J5011R1L1	ASXL1	NM_015338	VUS	Copy Number change	Gene Amplification	-	-	-		-	-	-	-	5	12	12	-	-	-	-	-	-	-	-
R18J5011R1L1	AURKA	NM_003600	Potential Significance	Copy Number change	Gene Amplification	-	-	-		-	-	-	-	4	8	9	-	-	-	-	-	-	-	-
R18J5011R1L1	BCL2L1	NM_001322242	Potential Significance	Copy Number change	Gene Amplification	-	-	-		-	-	-	-	5	2	3	-	-	-	-	-	-	-	-
R18J5011R1L1	BCL2L11	NM_006538	VUS	Short Variants	Substitution	chr2	111881353	111881353	chr2:g.111881353G>C	c.31G>C	p.E11Q	.152	829	-	-	-	-	-	-	-	-	-	-	-
R18J5011R1L1	BRIP1	NM_032043	VUS	Short Variants	Substitution	chr17	59878720	59878720	chr17:g.59878720T>G	c.1034A>C	p.K345T	.094	1126	-	-	-	-	-	-	-	-	-	-	-
R18J5011R1L1	HCK	NM_001172133	Potential Significance	Copy Number change	Gene Amplification	-	-	-		-	-	-	-	5	13	14	-	-	-	-	-	-	-	-
R18J5011R1L1	IDH2	NM_002168	VUS	Short Variants	Substitution	chr15	90645579	90645579	chr15:g.90645579G>A	c.44C>T	p.S15L	.227	827	-	-	-	-	-	-	-	-	-	-	-
R18J5011R1L1	MSH6	NM_000179	Potential Significance	Short Variants	Truncation	chr2	48026173	48026173	chr2:G.48026174dup	C.1052dup	P.H351Qfs*3	.263	1741	-	-	-	-	-	-	-	-	-	-	-
R18J5011R1L1	NOTCH1	NM_017617	VUS	Short Variants	Substitution	chr9	139402759	139402759	chr9:g.139402759C>T	c.3250G>A	p.E1084K	.530	1143	-	-	-	-	-	-	-	-	-	-	-
R18J5011R1L1	NOTCH4	NM_004557	VUS	Short Variants	Substitution	chr6	32180943	32180943	chr6:g.32180943C>T	c.2407G>A	p.E803K	.246	867	-	-	-	-	-	-	-	-	-	-	-
R18J5011R1L1	NPM1	NM_002520	VUS	Short Variants	Substitution	chr5	170818311	170818311	chr5:g.170818311C>T	c.141C>T	p.V47V	.200	650	-	-	-	-	-	-	-	-	-	-	-
R18J5011R1L1	RB1	NM_000321	Strong Significance	Short Variants	Truncation	chr13	48937070	48937070	chr13:g.48937070G>T	c.838G>T	p.E280*	.827	283	-	-	-	-	-	-	-	-	-	-	-
R18J5011R1L1	RHOA	NM_001664	Confirmed Somatic	Short Variants	Substitution	chr3	49397710	49397710	chr3:g.49397710C>G	c.514G>C	p.E172Q	.446	1051	-	-	-	-	-	-	-	-	-	-	-
R18J5011R1L1	SMARCB1	NM_003073	VUS	Short Variants	Substitution	chr22	24175861	24175861	chr22:g.24175861G>C	c.1089G>C	p.K363N	.663	1522	-	-	-	-	-	-	-	-	-	-	-
R18J5011R1L1	TEK	NM_000459	VUS	Short Variants	Substitution	chr9	27197427	27197427	chr9:g.27197427G>C	c.1739G>C	p.R580T	.252	861	-	-	-	-	-	-	-	-	-	-	-
R18J5011R1L1	TERT	NM_001193376	Strong Significance	Short Variants	Substitution	chr5	1295228	1295228	chr5:g.1295228G>A	c.-124C>T		.637	786	-	-	-	-	-	-	-	-	-	-	-
R18J5011R1L1	TET3	NM_001287491	VUS	Short Variants	Substitution	chr2	74273441	74273441	chr2:g.74273441C>A	c.397C>A	p.P133T	.739	1136	-	-	-	-	-	-	-	-	-	-	-
R18J5011R1L1	TP53	NM_000546	Strong Significance	Short Variants	Truncation	chr17	7578275	7578275	chr17:g.7578275G>A	c.574C>T	p.Q192*	.843	899	-	-	-	-	-	-	-	-	-	-	-
R18J5011R1L1	TSC2	NM_000548	Potential Significance	Short Variants	Truncation	chr16	2112542	2112542	chr16:G.2112543del	C.1303del	P.H435Tfs*14	.330	1187	-	-	-	-	-	-	-	-	-	-	-
R18J5011R1L1	WT1	NM_001198551	Potential Significance	Copy Number change	Gene Amplification	-	-	-		-	-	-	-	4	10	10	-	-	-	-	-	-	-	-
R18J5011R1L1	ZNF217	NM_006526	Potential Significance	Copy Number change	Gene Amplification	-	-	-		-	-	-	-	8	4	5	-	-	-	-	-	-	-	-
R18J5185R2M1	AKT2	NM_001626	VUS	Short Variants	Substitution	chr19	40742159	40742159	chr19:g.40742159G>A	c.960+5C>T		.086	1225	-	-	-	-	-	-	-	-	-	-	-
R18J5185R2M1	ATM	NM_000051	VUS	Short Variants	Substitution	chr11	108115627	108115627	chr11:g.108115627C>G	c.775C>G	p.L259V	.121	331	-	-	-	-	-	-	-	-	-	-	-
R18J5185R2M1	AURKB	NM_004217	VUS	Short Variants	Substitution	chr17	8109933	8109933	chr17:g.8109933G>C	c.562C>G	p.L188V	.151	1778	-	-	-	-	-	-	-	-	-	-	-
R18J5185R2M1	AXIN1	NM_003502	Confirmed Somatic	Short Variants	Substitution	chr16	347200	347200	chr16:g.347200C>G	c.1811G>C	p.R604T	.376	1549	-	-	-	-	-	-	-	-	-	-	-
R18J5185R2M1	BLM	NM_000057	VUS	Short Variants	Substitution	chr15	91295148	91295148	chr15:g.91295148G>C	c.931G>C	p.A311P	.372	347	-	-	-	-	-	-	-	-	-	-	-
R18J5185R2M1	CCND2	NM_001759	VUS	Short Variants	Substitution	chr12	4388003	4388003	chr12:g.4388003C>G	c.489C>G	p.I163M	.333	1173	-	-	-	-	-	-	-	-	-	-	-
R18J5185R2M1	CREBBP	NM_004380	Confirmed Somatic	Short Variants	Substitution	chr16	3786740	3786740	chr16:g.3786740G>T	c.4471C>A	p.Q1491K	.068	1169	-	-	-	-	-	-	-	-	-	-	-
R18J5185R2M1	FGFR3	NM_000142	Strong Significance	Short Variants	Substitution	chr4	1803568	1803568	chr4:g.1803568C>G	c.746C>G	p.S249C	.394	1725	-	-	-	-	-	-	-	-	-	-	-
R18J5185R2M1	KDM6A	NM_021140	VUS	Short Variants	Short indel	chrX	44942795	44942830	chrX:G.44942795_44942830del	c.3375_3410del	p.I1126_K1137del	.811	270	-	-	-	-	-	-	-	-	-	-	-
R18J5185R2M1	KMT2A	NM_001197104	VUS	Short Variants	Substitution	chr11	118392863	118392863	chr11:g.118392863G>T	c.11895G>T	p.K3965N	.068	1252	-	-	-	-	-	-	-	-	-	-	-
R18J5185R2M1	LYN	NM_002350	VUS	Short Variants	Substitution	chr8	56864635	56864635	chr8:g.56864635A>G	c.598A>G	p.T200A	.407	487	-	-	-	-	-	-	-	-	-	-	-
R18J5185R2M1	MED12	NM_005120	Confirmed Somatic	Short Variants	Substitution	chrX	70360509	70360509	chrX:g.70360509G>C	c.6069G>C	p.Q2023H	.156	982	-	-	-	-	-	-	-	-	-	-	-
R18J5185R2M1	PIK3CA	NM_006218	Strong Significance	Short Variants	Substitution	chr3	178936091	178936091	chr3:g.178936091G>A	c.1633G>A	p.E545K	.784	334	-	-	-	-	-	-	-	-	-	-	-
R18J5185R2M1	RHOA	NM_001664	Confirmed Somatic	Short Variants	Substitution	chr3	49405914	49405914	chr3:g.49405914G>C	c.[224C>G;182C>G]	p.[P75R;A61G]	.266	538	-	-	-	-	-	-	-	-	-	-	-
R18J5185R2M1	SRC	NM_198291	Confirmed Somatic	Short Variants	Substitution	chr20	36012660	36012660	chr20:g.36012660C>T	c.104C>T	p.S35L	.014	2119	-	-	-	-	-	-	-	-	-	-	-
R18J5212R1M1	ADGRA2	NM_032777	VUS	Short Variants	Substitution	chr8	37693062	37693062	chr8:g.37693062G>T	c.1834-10G>T		.254	1790	-	-	-	-	-	-	-	-	-	-	-
R18J5212R1M1	ARID2	NM_152641	VUS	Short Variants	Substitution	chr12	46287439	46287439	chr12:g.46287439A>T	c.5298A>T	p.K1766N	.389	791	-	-	-	-	-	-	-	-	-	-	-
R18J5212R1M1	ASXL1	NM_015338	VUS	Short Variants	Substitution	chr20	31024363	31024363	chr20:g.31024363G>T	c.3848G>T	p.G1283V	.338	2324	-	-	-	-	-	-	-	-	-	-	-
R18J5212R1M1	AXIN1	NM_003502	VUS	Short Variants	Substitution	chr16	347729	347729	chr16:g.347729C>A	c.1777G>T	p.A593S	.287	815	-	-	-	-	-	-	-	-	-	-	-
R18J5212R1M1	AXIN1	NM_003502	VUS	Short Variants	Substitution	chr16	347746	347746	chr16:g.347746T>A	c.1760A>T	p.N587I	.419	814	-	-	-	-	-	-	-	-	-	-	-
R18J5212R1M1	BRD4	NM_014299	VUS	Short Variants	Substitution	chr19	15376290	15376290	chr19:g.15376290C>G	c.724G>C	p.V242L	.378	1445	-	-	-	-	-	-	-	-	-	-	-
R18J5212R1M1	CIC	NM_015125	Confirmed Somatic	Short Variants	Substitution	chr19	42799158	42799158	chr19:g.42799158G>A	c.4642G>A	p.A1548T	.337	1095	-	-	-	-	-	-	-	-	-	-	-
R18J5212R1M1	EGFR	NM_005228	VUS	Short Variants	Substitution	chr7	55227845	55227845	chr7:g.55227845C>T	c.1312C>T	p.L438F	.055	1210	-	-	-	-	-	-	-	-	-	-	-
R18J5212R1M1	EPHA2	NM_004431	Confirmed Somatic	Short Variants	Substitution	chr1	16461617	16461617	chr1:g.16461617G>A	c.1496C>T	p.P499L	.376	1257	-	-	-	-	-	-	-	-	-	-	-
R18J5212R1M1	FLT1	NM_002019	VUS	Short Variants	Substitution	chr13	28877437	28877437	chr13:g.28877437G>A	c.3884C>T	p.S1295F	.387	1833	-	-	-	-	-	-	-	-	-	-	-
R18J5212R1M1	GATA1	NM_002049	Confirmed Somatic	Short Variants	Substitution	chrX	48652482	48652482	chrX:g.48652482C>A	c.1153C>A	p.P385T	.315	1427	-	-	-	-	-	-	-	-	-	-	-
R18J5212R1M1	GATA3	NM_001002295	Potential Significance	Copy Number change	Gene Amplification	-	-	-		-	-	-	-	8	5	6	-	-	-	-	-	-	-	-
R18J5212R1M1	GLI1	NM_001167609	Confirmed Somatic	Short Variants	Substitution	chr12	57865725	57865725	chr12:g.57865725C>T	c.3079C>T	p.R1027W	.381	936	-	-	-	-	-	-	-	-	-	-	-
R18J5212R1M1	IL7R	NM_002185	Potential Significance	Copy Number change	Gene Amplification	-	-	-		-	-	-	-	5	8	8	-	-	-	-	-	-	-	-
R18J5212R1M1	KMT2D	NM_003482	VUS	Short Variants	Substitution	chr12	49435261	49435261	chr12:g.49435261C>T	c.6292G>A	p.D2098N	.340	1469	-	-	-	-	-	-	-	-	-	-	-
R18J5212R1M1	MAGI2	NM_012301	VUS	Short Variants	Substitution	chr7	78131065	78131065	chr7:g.78131065C>A	c.794G>T	p.G265V	.343	959	-	-	-	-	-	-	-	-	-	-	-
R18J5212R1M1	MAP4K5	NM_006575	VUS	Short Variants	Substitution	chr14	50901783	50901783	chr14:g.50901783A>T	c.1883T>A	p.V628D	.245	693	-	-	-	-	-	-	-	-	-	-	-
R18J5212R1M1	MDM2	NM_002392	Confirmed Somatic	Short Variants	Substitution	chr12	69233372	69233372	chr12:g.69233372A>G	c.1237A>G	p.S413G	.369	693	-	-	-	-	-	-	-	-	-	-	-
R18J5212R1M1	MTOR	NM_004958	VUS	Short Variants	Substitution	chr1	11187715	11187715	chr1:g.11187715C>A	c.6182G>T	p.G2061V	.382	1012	-	-	-	-	-	-	-	-	-	-	-
R18J5212R1M1	NUP93	NM_014669	VUS	Short Variants	Substitution	chr16	56871618	56871618	chr16:g.56871618G>T	c.1998G>T	p.M666I	.598	480	-	-	-	-	-	-	-	-	-	-	-
R18J5212R1M1	PAK3	NM_002578	VUS	Short Variants	Splice site	chrX	110435731	110435731	chrX:g.110435731C>T	c.880-3C>T		.118	423	-	-	-	-	-	-	-	-	-	-	-
R18J5212R1M1	PARP4	NM_006437	Confirmed Somatic	Short Variants	Substitution	chr13	25068856	25068856	chr13:g.25068856C>G	c.596G>C	p.R199T	.057	507	-	-	-	-	-	-	-	-	-	-	-
R18J5212R1M1	PREX2	NM_024870	VUS	Short Variants	Substitution	chr8	69009351	69009351	chr8:g.69009351A>G	c.2468A>G	p.Y823C	.369	897	-	-	-	-	-	-	-	-	-	-	-
R18J5212R1M1	PTEN	NM_000314	Strong Significance	Short Variants	Splice site	chr10	89690801	89690801	chr10:g.89690801A>G	c.210-2A>G		.065	248	-	-	-	-	-	-	-	-	-	-	-
R18J5212R1M1	PTK6	NM_005975	VUS	Short Variants	Substitution	chr20	62161032	62161032	chr20:g.62161032G>A	c.1213C>T	p.R405C	.155	1130	-	-	-	-	-	-	-	-	-	-	-
R18J5212R1M1	RB1	NM_000321	Potential Significance	Short Variants	Truncation	chr13	48919217	48919217	chr13:G.48919217del	c.382del	p.V128Sfs*8	.331	510	-	-	-	-	-	-	-	-	-	-	-
R18J5212R1M1	RICTOR	NM_152756	Potential Significance	Copy Number change	Gene Amplification	-	-	-		-	-	-	-	8	38	38	-	-	-	-	-	-	-	-
R18J5212R1M1	SMAD3	NM_005902	Confirmed Somatic	Short Variants	Substitution	chr15	67477136	67477136	chr15:g.67477136G>T	c.943G>T	p.V315F	.322	1715	-	-	-	-	-	-	-	-	-	-	-
R18J5212R1M1	TERT	NM_001193376	Strong Significance	Short Variants	Substitution	chr5	1295228	1295228	chr5:g.1295228G>A	c.-124C>T		.472	873	-	-	-	-	-	-	-	-	-	-	-
R18J5212R1M1	TP53	NM_000546	Strong Significance	Short Variants	Substitution	chr17	7579374	7579374	chr17:g.7579374C>G	c.313G>C	p.G105R	.391	1265	-	-	-	-	-	-	-	-	-	-	-
R18J5212R1M1	TP53	NM_000546	Strong Significance	Short Variants	Substitution	chr17	7578403	7578403	chr17:g.7578403C>T	c.527G>A	p.C176Y	.368	1641	-	-	-	-	-	-	-	-	-	-	-
R18J5212R1M1	USP6	NM_001304284	VUS	Short Variants	Truncation	chr17	5074962	5074962	chr17:G.5074962del	c.4035del	p.D1345Efs*27	.231	1674	-	-	-	-	-	-	-	-	-	-	-
R18J5394R1L1	CDKN2A	NM_000077	Potential Significance	Copy Number change	Gene Deletion	-	-	-		-	-	-	-	0	2	3	-	-	-	-	-	-	-	-
R18J5394R1L1	CDKN2B	NM_004936	Potential Significance	Copy Number change	Gene Deletion	-	-	-		-	-	-	-	0	0	2	-	-	-	-	-	-	-	-
R18J5394R1L1	CREBBP	NM_004380	Potential Significance	Short Variants	Truncation	chr16	3832808	3832808	chr16:G.3832809dup	C.1449dup	P.A484Sfs*44	.217	1717	-	-	-	-	-	-	-	-	-	-	-
R18J5394R1L1	DDR1	NM_001297652	Confirmed Somatic	Short Variants	Substitution	chr6	30865214	30865214	chr6:g.30865214C>G	c.1945C>G	p.R649G	.312	1019	-	-	-	-	-	-	-	-	-	-	-
R18J5394R1L1	FGFR4	NM_213647	VUS	Short Variants	Substitution	chr5	176519325	176519325	chr5:g.176519325G>A	c.731G>A	p.R244Q	.282	983	-	-	-	-	-	-	-	-	-	-	-
R18J5394R1L1	FRS2	NM_006654	Potential Significance	Copy Number change	Gene Amplification	-	-	-		-	-	-	-	91	5	10	-	-	-	-	-	-	-	-
R18J5394R1L1	GATA3	NM_001002295	Potential Significance	Copy Number change	Gene Amplification	-	-	-		-	-	-	-	4	5	6	-	-	-	-	-	-	-	-
R18J5394R1L1	KMT2D	NM_003482	Potential Significance	Short Variants	Truncation	chr12	49418391	49418391	chr12:g.49418391G>C	c.16022C>G	p.S5341*	.490	763	-	-	-	-	-	-	-	-	-	-	-
R18J5394R1L1	MDM2	NM_002392	Potential Significance	Copy Number change	Gene Amplification	-	-	-		-	-	-	-	49	11	11	-	-	-	-	-	-	-	-
R18J5394R1L1	MET	NM_000245	VUS	Short Variants	Substitution	chr7	116339551	116339551	chr7:g.116339551G>A	c.413G>A	p.R138K	.276	1218	-	-	-	-	-	-	-	-	-	-	-
R18J5394R1L1	MET	NM_001127500	VUS	Short Variants	Substitution	chr7	116339551	116339551	chr7:g.116339551G>A	c.413G>A	p.R138K	.276	1218	-	-	-	-	-	-	-	-	-	-	-
R18J5394R1L1	NR4A3	NM_173199	Potential Significance	Copy Number change	Gene Deletion	-	-	-		-	-	-	-	0	3	5	-	-	-	-	-	-	-	-
R18J5394R1L1	RAC1	NM_006908	Potential Significance	Copy Number change	Gene Amplification	-	-	-		-	-	-	-	5	6	6	-	-	-	-	-	-	-	-
R18J5394R1L1	TBX3	NM_016569	Potential Significance	Copy Number change	Gene Amplification	-	-	-		-	-	-	-	6	8	8	-	-	-	-	-	-	-	-
R18J5394R1L1	TEK	NM_000459	VUS	Copy Number change	Gene Deletion	-	-	-		-	-	-	-	0	23	23	-	-	-	-	-	-	-	-
R18J5394R1L1	TGFBR1	NM_004612	Potential Significance	Short Variants	Truncation	chr9	101907154	101907154	chr9:g.101907154A>T	c.1114A>T	p.R372*	.487	351	-	-	-	-	-	-	-	-	-	-	-
